# Supplementary material for: Metabolic Dysfunctions of Intestinal Fatty Acids and Tryptophan Reveal Immuno-Inflammatory Response Activation in IgA Nephropathy
Source: Front Med (Lausanne). 2022 Feb 3;9:811526. doi: 10.3389/fmed.2022.811526 (PMC8850467; doi:10.3389/fmed.2022.811526)
Supplement: Supplementary file 1 [file Table_1.XLSX]

## Sheet: Sheet1
Table S1. Characteristics of participants in the study of the intestinal metabonomics					Table S1. Characteristics of participants in in the study of the serum metabonomics						Table S1. Characteristics of participants in tryptophan-targeted metabonomics
Group	IgA nephropathy (n=15)	Healthy subjects (n=30)	P value		Group	IgA nephropathy (n=14)	Healthy subjects (n=15)	Membranous nephropathy (n = 20)	Diabetic nephropathy （n=26)		Group	IgA nephropathy (n=15)	Healthy subjects (n=10)	P value
Basic characteristics					Basic characteristics						Basic characteristics
Age(years)	32（24.5, 35）	32（29.5, 41.75）	0.6		Age(years)	31（23.4, 34.5）	32（31.5, 43.5）	27（21.4, 34.4）	34（29.4, 39.5）		Age(years)	29（23.4, 36）	31（23.5, 40.31）	0.43
Gender (female)	8 (53.3%)	16 (53.3%)	0.75		Gender (female)	8 (57.1%)	7 （46.7%）	12 (60%)	16 (61.5%)		Gender (female)	9 (60%)	6 (60%)	0.76
BMI(kg/m2)	23.1（22.1, 24.03）	21.8（21.1, 23)	0.87		BMI(kg/m2)	22.8（22.1, 23.7）	21.6（21, 22.9）	18.2（17.1, 22.34）	21.8（18.1, 25.21）		BMI(kg/m2)	21.4（19.6, 23.05）	20.4（18.4, 22.3)	0.32
SBP(mmHg)	120（109, 126.5）	113（108.25, 121）	0.29		SBP(mmHg)	120（109, 124）	112（108.5, 120.5）	125（112.5, 132.4）	128（117.4, 135.7）		SBP(mmHg)	131（112, 137.3）	123（112.2, 128.8）	0.49
Medical History					Medical History						Medical History
Hypertension	2 (13.3%)	0	—		Hypertension	2 (14.3%)	0	—	—		Hypertension	1 (6.67%)	0	—
Hepatopathy	0	0	—		Hepatopathy	0	0	—	—		Hepatopathy	0	0	—
Cardiovascular disease	1 (6.67%)	0	—		Cardiovascular disease	1 (7.14%)	0	—	—		Cardiovascular disease	1 (6.67%)	0	—
Diabetes	0	0	—		Diabetes	0	0	—	—		Diabetes	0	0	—
Drug					Drug						Drug
Anticoagulant drug	1 (6.67%)	0	—		Anticoagulant drug	1 (7.14%)	0	0	0		Anticoagulant drug	0	0	—
Hypoglycemic drug	0	0	—		Hypoglycemic drug	0	0	0	24 (92.3%)		Hypoglycemic drug	0	0	—
Hypotensive drug	2 (13.3%)	0	—		Hypotensive drug	2 (14.3%)	0	2 (10%)	8 (30.8%)		Hypotensive drug	0	0	—
immunosuppressant	0	0	—		immunosuppressant	0	0	0	0		immunosuppressant	0	0	—
Antibiotics	0	0	—		Antibiotics	0	0	0	0		Antibiotics	0	0	—
Steroid hormone drugs	0	0	—		Steroid hormone drugs	0	0	2 (10%)	1 (3.8%)		Steroid hormone drugs	0	0	—
Nonsteroidal anti-inflammatory drug	0	0	—		Nonsteroidal anti-inflammatory drug	0	0	0	0		Nonsteroidal anti-inflammatory drug	0	0	—
Chinese herbal medicine	0	0	—		insulin	0	0	0	6 (100%)		Chinese herbal medicine	0	0	—
Habits ( >2 months)					Chinese herbal medicine	0	0	0	0		Habits ( >2 months)
Drinking	1 (6.67%)	3 (10%)	—		Habits ( >2 months)						Drinking	1 (6.67%)	0	—
Smoking	2 (13.3%)	2 (6.67%)	—		Drinking	1 (7.14%)	0	2 (10%)	5 (19.2%)		Smoking	3 (20%)	1 (10%)	—
Coffee	1 (6.67%)	3 (10%)	—		Smoking	2 (14.3%)	0	3 (15%)	4 (15.4%)		Coffee	1 (6.67%)	1 (10%)	—
Laboratory index					Coffee	1 (7.14%)	0	0	1 (3.8%)		Laboratory index
urine protein (g/24 h)	2.2（1.7, 3.03）	—	—		Laboratory index						urine protein (g/24 h)	2.5（1.6, 3.26）	—	—
Microscopic hematuria, rbc/hpf	87（55.5, 122.5）				urine protein (g/24 h)	2.3(1.7, 3.12)	—	1.82（1.02, 2.54）	3.2（1.98, 5.24）		Microscopic hematuria, rbc/hpf	76（44.5, 118.5）	—	—
ALT (U/L)	24（22, 26）	23.5（21, 27.5）	0.87		Microscopic hematuria, rbc/hpf	94(58, 122.7)	—	67.5（32.5, 89.9）	57（36.7, 96.5）		ALT (U/L)	23.1（20.6, 26.4）	23.2（21, 26.9）	0.24
AST (U/L)	23（21.5, 24.5）	22.5（19.5, 25）	0.7		ALT (U/L)	23.5（22, 25.75）	24（22.5, 30）	31.3（27.5, 35.4）	25.4（20.8, 31.3）		AST (U/L)	24.7（20.9, 26.7）	21.9（18.5, 24.7）	0.43
Serum albumin (g/L)	31.4（25.95, 32.9）	43.45（40.1, 44.65）	<0.0001		AST (U/L)	22.5（21.2, 24）	23（21, 25.5）	28.6（23.1, 32.6）	24.3（21.5, 27.6）		Serum albumin (g/L)	32.5（28.2, 35.3）	41.2（39.8, 43.5）	<0.0001
Blood glucose (mmol/L)	5.06（4.7, 5.18）	4.69（4.32，5.21）	0.36		Serum albumin (g/L)	30.15(25.6, 33.1)	43.8(41.7, 44.6)	35.4（33.5.2, 38.3）	28.5（25.3, 34.4）		Blood glucose (mmol/L)	5.12（4.56, 5.54）	5.58（4.65, 5.96）	0.55
Uric acid (μmol/L)	421（382, 474.95）	344.35（287.15, 388.8）	0.07		Blood glucose (mmol/L)	4.96(4.66, 5.14)	4.65(4.32, 5.28)	5.43（4.12, 5.96）	9.42（6.54, 12.32）		Uric acid (μmol/L)	402（354.5, 434.5）	354.44（264.14, 378.4）	0.43
Cholesterol (mmol/L)	4.42（3.76, 5.6）	4.38（3.65, 4.94）	0.31		Uric acid (μmol/L)	416.5(379.9, 469)	345.3(335.5, 407.9)	321.3（314.3, 374.4）	351.4（308.3, 376.4）		Cholesterol (mmol/L)	4.56（3.54, 5.43）	4.23（3.43, 4.87）	0.32
Triglyceride (mmol/L)	1.44（0.78, 2.13）	1.21（0.87, 1.42）	0.09		Cholesterol (mmol/L)	4.57(3.87, 5.77)	4.43(3.88, 4.83)	5.22（3.21, 5.87）	4.31（3.43, 5.09）		Triglyceride (mmol/L)	1.34（0.71, 2.21）	1.27（0.75, 1.47）	0.56
HLH (mmol/L)	1.32（1.03, 1.46）	1.33（1.24, 1.43）	0.45		Triglyceride (mmol/L)	1.41(0.78, 2.17)	1.31(0.9, 1.43)	1.14（0.72, 2.11）	1.28（0.68, 1.42）		HLH (mmol/L)	1.31（1.01, 1.32）	1.36（1.22, 1.51）	0.65
DLH (mmol/L)	2.5（2.05, 3.08）	2.75（2.4, 2.97）	0.53		HLH (mmol/L)	1.31(1.02, 1.48)	1.33(1.28, 1.43)	1.68（1.32, 1.86）	1.51（1.21, 1.74）		DLH (mmol/L)	2.6（2.11, 3.12）	2.41（2.12, 2.87）	0.21
Urea nitrogen (mmol/L)	9.99（8.45, 11.22）	6.26（5.7, 6.62）	0.04		DLH (mmol/L)	2.61（2.26, 3.08）	2.78（2.25, 2.93）	2.89（2.42, 3.15）	2.65（2.21, 2.96）		Urea nitrogen (mmol/L)	8.92（7.65, 12.12）	6.43（5.54, 7.01）	<0.0001
Serum creatinine (umol/L)	111.9（102.3, 124.2）	65.8(61.4, 70)	<0.0001		Urea nitrogen (mmol/L)	9.29（8.23, 11.19）	6.18（5.85, 6.43）	7.12（7.01, 9.43）	12.21（8.64, 16.54）		Serum creatinine (umol/L)	109.7（98.3, 121.4）	63.2(57.8, 68.5)	<0.0001
eGFRml/min/1.73 m2	61.39（54.65, 66.57)	110.4（99.7, 116.9）	<0.0001		Serum creatinine (umol/L)	109.95（102.2, 121.1）	68.5（63.6, 71.35)	98.9（72.2, 104.3）	112.5（102.3, 132.4）		eGFRml/min/1.73 m2	63.21（58.63, 70.21)	114.4（102.2, 121.2）	<0.0001
C3	1121.07(963.9, 1288.1)	—	—		eGFRml/min/1.73 m2	61.86（54.34, 67.02）	112.61(102.2, 114)	65.21（61.65, 72.43)	43.54（58.63, 61.43)		C3	1081.3(943.3, 1201.2)	—	—
IgA	2.58(1.91, 3.36)	—	—		C3	1112.06(954.9, 1276.1)	—	—	—		IgA	2.43(1.87, 3.54)	—	—
Histopathological examination					IgA	2.53(1.86, 3.32)	—	—	—		Histopathological examination
Endocapillary proliferation (-)	10 (66.7%)	—	—		Histopathological examination						Endocapillary proliferation (-)	8 (53.3%)	—	—
Endocapillary proliferation (+)	5 (33.3%)	—	—		Endocapillary proliferation (-)	10 (71.4%)	—	2 (10%)	—		Endocapillary proliferation (+)	7 (46.7%)	—	—
Segmental sclerosis (-)	4 (26.7%)	—	—		Endocapillary proliferation (+)	5 (35.7%)	—	18 (90%)	—		Segmental sclerosis (-)	3 (20%)	—	—
Segmental sclerosis (+)	11 (73.3%)	—	—		Segmental sclerosis (-)	4 (28.6%)	—	12 (60%)	—		Segmental sclerosis (+)	12 (80%)	—	—
Mesangial hypercellularity（< 50%）	8 (53.3%)	—	—		Segmental sclerosis (+)	10 (71.4%)	—	8 (40%)	—		Mesangial hypercellularity（< 50%）	8 (53.3%)	—	—
Mesangial hypercellularity（> 50%）	7 (46.7%)	—	—		Mesangial hypercellularity（< 50%）	8 (57.1%)	—	6 (3%)	—		Mesangial hypercellularity（> 50%）	7 (46.7%)	—	—
Crescent（0~25%）	12 (80%)	—	—		Mesangial hypercellularity（> 50%）	7 (50%)	—	14 (70%)	—		Crescent（0~25%）	13 (86.7%)	—	—
Crescent（> 25%）	3 (20%)	—	—		Crescent（0~25%）	11 (78.6%)	—	20 (100%)	—		Crescent（> 25%）	2 (13.3%)	—	—
Interstitial fibrosis （0~25%）	11 (73.4%)	—	—		Crescent（> 25%）	3 (21.4%)	—	0	—		Interstitial fibrosis （0~25%）	10 (66.7%)	—	—
Interstitial fibrosis （26~50%）	2 (13.3%)	—	—		Interstitial fibrosis （0~25%）	10 (71.4%)	—	18 (90%)	—		Interstitial fibrosis （26~50%）	3 (20%)	—	—
Interstitial fibrosis （> 50%）	2 (13.3%)	—	—		Interstitial fibrosis （26~50%）	2 (14.3%)	—	2 (10%)	—		Interstitial fibrosis （> 50%）	2 (13.3%)	—	—
IgG	(-)	—	—		Interstitial fibrosis （> 50%）	2 (14.3%)	—	0	—		IgG	(-)	—	—
IgA	(++) ~ (+++)	—	—		IgG	(-)	—	(+) ~ (++)	—		IgA	(++) ~ (+++)	—	—
IgM	(-) ~ (+)	—	—		IgA	(++) ~ (+++)	—	(-) ~ (+)	—		IgM	(-) ~ (+)	—	—
C1q	(-)	—	—		IgM	(-) ~ (+)	—	(-) ~ (+)	—		C1q	(-) ~ (+)	—	—
C3	(-) ~ (++)	—	—		C1q	(-)	—	(-) ~ (+)	—		C3	(-) ~ (+++)	—	—
Staple food ( >2 months)					C3	(-) ~ (++)	—	(+) ~ (++)	—		Staple food ( >2 months)
Rice	15 (100%)	30 (100%)	—		Podocyte fusion	(-)	—	(+)	—		Rice	15 (100%)	10 (100%)	—
Noodle	4 (26.7%)	9 (30%)	—		Electron-dense deposits	(-)	—	(+)	—		Noodle	6 (40%)	5(50%)	—
Beef	1 (6.67%)	3 (10%)	—		Staple food ( >2 months)						Beef	3 (20%)	2 (20%)	—
Chicken	8 (53.3%)	21 （70%）	—		Rice	14 (100%)	15 (100%)	20 (100%)	26 (100%)		Chicken	12 (80%)	8 (80%)	—
Fish	11 (73.3%)	24 (80%)	—		Noodle	4 (28.6%)	5 (33.3%)	5 (25%)	2 (7.7%)		Fish	11 (73.3%)	7 (70%)	—
Vegetable	15 (100%)	30 (100%)	—		Beef	1 (7.14%)	2 (13.3%)	2 (10%)	0		Vegetable	15 (100%)	10 (100%)	—
Pickles	1 (6.67%)	1 (3.33%)	—		Chicken	6 (42.8%)	7 （46.7%）	15 (75%)	12 (46%)		Pickles	0	1 (10%)	—
Dairy products	5 (33.3%)	13 (43.3%)	—		Fish	10 (71.4%)	7 （46.7%）	12 (60%)	21 (80.8%）		Dairy products	4 (26.7%)	3 (30%)	—
					Vegetable	14 (100%)	15 (100%)	15 (75%)	21 (80.8%）
					Pickles	1 (7.14%)	1 (6.67%)	2 (10%)	0
					Dairy products	5 (35.7%)	5 (33.3%)	4 (20%)	3 (11.5%)
