# Supplementary material for: Metabolic Dysfunctions of Intestinal Fatty Acids and Tryptophan Reveal Immuno-Inflammatory Response Activation in IgA Nephropathy
Source: Front Med (Lausanne). 2022 Feb 3;9:811526. doi: 10.3389/fmed.2022.811526 (PMC8850467; doi:10.3389/fmed.2022.811526)
Supplement: Supplementary file 3 [file Table_3.XLSX]

## Sheet: Sheet1
Supplementary Table S3. Classification of identified metabolites based on ChEBI Ontology
Organic hydroxy compound (104/12.3%)	Alcohol (23/2.7%)
	Ketones (31/3.7%)
	Hydroxy fatty acid (19/2.3%)
	Phenols (18/2.1%)
	Cholanic acid (13/1.5)
Organonitrogen compound (24/2.9%)	Alkaloid （19/2.3%）
	Guanidine (5/0.6%)
Organic heterocyclic compound (89/10.6%)	Azoles (9/1.1%)
	Benzene and benzene derivative (15/1.8%)
	Pyrrole (15/1.8%)
	Purine (24/2.9%)
	Pyrimidine nucleoside (26/3%)
Organic amino compound (337/40%)	Amine (20/2.4%)	Amides (10/1.2%)
		Bioamine (7/0.8)
		Alcohol amine （3/0.4%）
	Amino acid derivative （31/3.7%）	Ammonia ester (8/1%)
		Alkamine (23/2.7%)
	Amino acid （29/3.4%）
	Oligopeptides (58/6.9%)
	Polypeptide (199/23.6%)
Lipid (136/16.1%)	Fatty acid （44/5.2%）	Unsaturated fatty acid (30/3.6%)
		Saturated fatty acid (9/1%)
		Oxo fatty acid (5/0.6%)
	Fatty acid derivative (69/8.2%)	Fatty acid amide （16/1.9%）
		Fatty ester （32/3.8）
		Arachidic acid (21/2.5%)
	Phospholipid (23/2.7%)	Glyceryl phosphatide（15/1.8%）
		Phosphatidylcholine (8/0.9%)
carbon compound (56/6.6%)	Hydrocarbon (37/4.4%)	Monoolefine (4/0.5%)
		Alkadiene (9/1%)
		Triolefin (20/2.4%)
		Polyterpene (4/0.5%)
	Carbohydrate (19/2.2%)	Oligosaccharide (8/0.9%)
		Carbon derivatives (11/1.3%)
Carboxylic acid (73/8.7%)	Monocarboxylic acid (15/1.8%)
	Dicarboxylic acid (19/2.3%)
	Aromatic carboxylic acid (8/1%)
	Oxo carboxylic acid (6/0.7%)
	Indole carboxylic acid (7/0.8%)
	Carboxylic ester (5/0.6%)
	Other (13/1.5%)
Other (24/2.8%)
