# Supplementary material for: Metabolic Dysfunctions of Intestinal Fatty Acids and Tryptophan Reveal Immuno-Inflammatory Response Activation in IgA Nephropathy
Source: Front Med (Lausanne). 2022 Feb 3;9:811526. doi: 10.3389/fmed.2022.811526 (PMC8850467; doi:10.3389/fmed.2022.811526)
Supplement: Supplementary file 4 [file Table_4.XLSX]

## Sheet: Sheet1
Table S4. Significantly changed metabolites in fecal samples of IgAN pateints.
HMDB	PubChem CID	Compound	Molecular Formula	ChEBI Ontology	ChEBI Ontology	log2(FC)	raw.pval	HF_1	HF_10	HF_11	HF_12	HF_13	HF_15	HF_16	HF_17	HF_18	HF_19	HF_2	HF_20	HF_21	HF_22	HF_23	HF_24	HF_25	HF_26	HF_27	HF_28	HF_29	HF_3	HF_30	HF_4	HF_5	HF_6	HF_7	HF_8	HF_9	IF_1	IF_2	IF_3	IF_4	IF_5	IF_6	IF_7	IF_8	IF_9	IF_10	IF_11	IF_12	IF_13
NA	94715	D-Glucuronic acid	C6H10O7	glucuronic acids	carbohydrate	1.0765	0.023987	0.259067	0.349563	0.690847	0.197717	0.298949	0.243887	0.130109	0.365633	0.120805	0.302362	0.687978	0.202874	0.380514	0.364978	1.11478	0.432445	0.281843	4.33105	0.206846	0.311313	0.125051	0.243781	0.322421	0.864984	0.173317	0.268924	0.507011	1.94096	0.157867	2.76962	0.537227	2.04773	0.116373	1.40337	0.777388	1.91817	0.21952	1.50251	0.788863	0.478912	0.619389	0.611983
HMDB0006344	92258	Phenylacetylglutamine	C13H16N2O4	carboxamide	organonitrogen compound	2.2798	0.029253	0.0199627	0.0983703	0.0151592	0.0555745	0.0123485	0.0122576	0.0461015	0.0225652	0.42985	0.164737	0.019934	0.0386215	0.0791203	0.0601701	0.0249646	0.0301654	0.0330021	0.0212266	0.0376304	0.0826633	0.0929048	0.0336773	0.0669161	0.0270712	0.0985602	0.0599823	0.0179754	0.0346392	0.0358287	0.117601	1.40029	0.0570191	0.696591	1.82028	0.0285914	0.0126252	0.0332911	0.0140158	0.0548341	0.0640472	0.0766104	0.0239629
NA	6255	Maltose	C12H22O11	carbohydrate	carbohydrate	-1.8645	0.048569	0.17365	0.243037	0.590668	2.83145	1.11035	12.3843	0.0977311	1.06225	0.224096	0.169787	3.77625	0.189208	0.131238	0.966054	0.115899	0.189987	0.092801	7.6075	0.269442	1.21571	0.0982216	0.299301	5.76909	1.07246	0.120167	0.0392951	0.125107	13.1262	0.532573	0.465733	0.106198	0.791303	0.801945	1.50631	0.13329	0.150541	0.0950432	1.58699	0.0528896	0.534874	0.21394	1.1967
HMDB0002302	3744	3-Indolepropionic acid	C11H11NO2	indolyl carboxylic acid	carboxylic acid	-1.3797	0.0031707	1.4565	0.21794	1.81431	2.30248	4.12524	2.03884	1.02819	5.09711	1.18785	1.16617	0.0555052	2.61591	1.29121	2.32376	2.34801	5.65714	2.49586	0.503641	0.809239	0.0082704	0.139141	1.53206	1.68052	1.72321	0.774861	0.365608	1.21836	8.31183	0.85975	0.207189	0.308606	1.3032	1.73232	0.00356534	1.06645	0.437733	0.22662	0.69443	0.0463192	1.14755	1.19073	1.34973
HMDB0038614	69247902	pipecolic acid	C6H11NO2	monocarboxylic acid	carboxylic acid	5.3139	0.0047121	0.537954	5.05275	0.380165	3.67888	0.638595	0.845994	2.15058	2.25653	0.971853	0.93619	2.84508	0.715519	12.4938	1.1276	1.66811	0.880328	1.83265	0.275202	2.33567	5.35153	3.20625	7.42235	0.490697	0.852765	0.702205	1.80479	1.27923	0.946908	0.509369	60.2323	35.6944	23.2394	165.319	174.4	2.73068	18.1412	6.21102	51.1328	0.971563	71.1198	1.53036	110.085
NA	5459844	Triacetate	C6H8O4	monocarboxylic acid	carboxylic acid	-0.44711	0.04664	1.11211	1.72061	1.00305	0.963591	1.39139	1.79591	1.43574	1.4078	0.966479	1.03877	3.51093	1.11295	0.861608	1.27833	0.98193	0.964351	0.892572	1.5899	1.28187	1.44369	1.32978	0.959716	2.05186	1.36212	1.27148	1.35489	0.778202	3.45718	1.66193	1.01063	0.797293	1.39474	1.07425	2.11406	1.0191	0.917842	1.01171	1.58595	0.0971765	1.19447	0.111957	1.64261
NA	45356845	alpha-CMBHC	C19H28O4	carboxylic acid	carboxylic acid	-1.1895	0.026556	0.690608	0.214986	0.417868	0.851099	0.14671	0.0582412	0.0687607	2.41438	0.0613596	1.29532	1.02001	3.27714	2.05153	3.36231	0.513278	1.08531	0.691048	0.461059	1.19225	0.398047	0.203222	0.275226	4.41431	3.88392	0.436112	1.93058	4.47118	1.65276	0.0685657	0.0817919	0.221116	1.38604	0.0886128	0.0130204	2.41937	0.416077	0.300917	0.111072	0.147958	0.568842	0.345577	0.145562
HMDB0000872	13185	Tetradecanedioic acid	C14H26O4	dicarboxylic acid	carboxylic acid	-0.57799	0.028223	1.49063	2.12711	0.942249	2.56221	1.28006	1.74455	0.808368	1.69582	3.65974	2.39071	1.38403	0.968788	2.23623	2.21157	4.70632	0.814	0.814678	0.611734	1.20027	2.61277	0.48594	0.907173	2.10432	0.922033	0.788114	0.946891	1.6264	2.61656	1.35855	0.395454	1.79439	0.850038	1.3918	0.924897	1.1023	0.674183	1.80117	0.363243	0.8728	1.5439	1.05022	0.999644
HMDB0000792	5192	Sebacic acid	C10H18O4	dicarboxylic acid	carboxylic acid	-1.1359	0.013922	2.77605	0.320497	0.251848	0.876137	0.366336	1.11156	7.10515	0.720369	0.521554	3.41795	0.785409	4.93423	2.14169	2.02267	0.887826	0.796201	3.00793	0.323553	4.07264	0.898664	5.91509	1.42782	1.32231	7.19203	0.420723	1.73039	1.35254	0.703531	0.179365	0.43401	0.546855	2.10067	1.87619	0.141391	0.553814	0.539277	2.14504	0.264847	1.17645	0.345037	1.67609	0.317626
NA	168965	Cyclohexanecarboxylate	C7H11O2	monocarboxylic acid	carboxylic acid	-2.3535	0.01314	0.515783	0.00800367	0.43491	1.31836	0.254641	1.18482	0.0413843	3.83547	1.62335	1.08625	0.474385	5.48325	0.333179	0.75564	0.890365	0.151973	0.00656726	1.83959	3.12808	0.948559	0.0144015	0.0754267	0.343432	8.46399	0.182254	0.00847898	8.79536	0.888398	0.0219522	0.00612625	0.235578	0.114174	0.0596033	0.00370435	1.4072	0.114913	0.00791685	0.333676	0.0179526	0.272253	0.01407	0.060025
HMDB0000301	736715	Urocanic acid	C6H6N2O2	monocarboxylic acid	carboxylic acid	1.1976	0.023776	0.226391	0.343487	1.06969	0.880516	0.149455	0.614759	0.53668	0.137897	0.147198	1.26329	0.399621	1.00673	0.768536	0.168995	0.592754	1.09839	0.746191	0.177571	0.859212	0.2141	1.02362	0.30776	0.707163	0.290798	1.18247	2.884	0.531283	0.334302	0.13356	0.19396	0.485945	1.22881	1.47946	0.335084	2.41435	0.362359	1.91324	0.16998	2.09855	1.86025	0.829585	1.13996
HMDB0003581	445027	d-Dethiobiotin	C10H18N2O3	monocarboxylic acid	carboxylic acid	1.0201	0.016827	0.365054	0.368954	1.14621	0.416234	0.278775	0.666878	0.672146	1.36662	0.289367	0.864944	1.20621	1.27176	0.557771	1.06055	0.389094	0.113669	0.594281	0.0956537	0.416001	0.647421	0.759525	2.07983	0.0905861	0.509112	0.458302	1.09162	0.401576	0.898468	0.315381	0.430487	1.16194	0.371213	0.918532	2.03654	0.746714	1.30451	3.35279	0.224964	2.57775	1.55019	0.24993	2.6379
HMDB003279	5281166	Jasmonic acid	C12H18O3	monocarboxylic acid	carboxylic acid	-0.7901	0.020698	1.0429	0.257047	0.693701	1.54338	1.42452	0.533268	1.48789	0.602068	1.21318	5.47797	0.667632	1.67543	1.65588	2.20257	3.10022	1.41733	0.64203	2.00137	0.865949	0.896215	3.99231	1.4772	1.21991	1.20784	1.73254	2.88425	1.49108	1.01561	0.204051	0.243113	0.726946	2.71661	0.727864	0.519006	0.596391	1.45098	1.02524	0.336722	1.48992	0.679156	0.632924	0.298036
NA	6991994	4-Acetamidobutyric Acid	C6H11NO3	monocarboxylic acid	carboxylic acid	-1.669	0.012207	0.146376	1.14936	0.261997	0.460212	1.11167	0.797042	0.241974	0.945193	0.533196	0.508706	2.45558	0.508017	0.241782	0.396236	0.375811	0.496464	0.217231	4.87137	0.154003	0.534789	4.43923	0.440612	4.28661	0.190488	0.190488	0.983759	0.241507	0.957226	0.175444	0.621469	0.458419	0.265234	0.71946	0.216903	0.178494	0.11956	0.466106	0.148171	0.285425	0.154995	0.109475	0.675488
HMDB0000764	107	3-Phenylpropionic acid	C9H10O2	monocarboxylic acid	carboxylic acid	-2.3947	0.00044997	4.55274	0.0719013	0.199967	3.86989	0.431075	1.17217	0.751721	1.76429	0.350735	3.43789	0.07253	6.00828	5.042	0.3897	0.38646	6.64176	1.28272	0.370695	3.78403	0.0184959	0.211822	0.0811492	3.35724	3.89431	1.9981	0.373864	2.40093	2.4492	0.073437	0.0277497	0.11727	2.39659	0.335739	0.00515665	0.160488	0.0397971	0.213429	0.134284	0.0684202	0.488078	0.679267	0.106595
HMDB0034315	717531	3,4-Dimethoxycinnamic acid	C11H12O4	monocarboxylic acid	carboxylic acid	-4.7342	0.017782	0.0358448	0.0154545	0.0398317	0.607586	0.0236862	5.06811	0.0192236	24.5025	16.2568	0.241979	0.0247424	4.32317	0.0372664	1.47557	0.0460043	0.0572597	0.0303166	5.56539	0.0329686	0.0434324	0.0353213	17.152	0.0376458	4.9099	0.0659334	0.0214268	0.0208709	1.62072	2.92674	0.0189293	0.0165682	0.0156313	0.0519662	0.0419594	0.0200749	0.0496311	0.0172906	0.0224961	0.0197669	0.0211606	0.146578	1.0623
HMDB0000054	5280352	Bilirubin	C33H36N4O6	carboxylic acid	carboxylic acid	0.8632	0.0032	0.0838226	0.658701	0.00201243	0.0111289	0.347288	0.0240198	0.0531744	0.0641634	0.157481	0.00661838	0.641216	0.0321456	0.0459459	0.0129298	0.0144613	0.00787762	0.00624634	1.06218	1.50089e-05	0.0323342	0.00538218	0.0155935	0.0279887	0.00109811	0.00210894	1.44066e-05	0.0209977	0.00112837	0.956859	0.0160546	0.193637	0.0217349	0.00922023	6.77775	0.0825186	0.0237205	0.0507407	0.0621346	0.0247463	1.13929	0.092094	0.0726975
HMDB0004669	9839084	9-OxoODE	C18H30O3	oxo fatty acid	fatty acid	-1.3766	0.0050463	0.381685	0.887991	0.42661	0.40794	0.585978	0.499424	0.452937	0.291107	1.21512	2.04875	0.578727	5.29244	1.45984	5.18001	1.07227	0.516115	0.361058	0.248918	0.436086	2.30011	1.60404	1.51431	1.33376	1.36293	2.08223	1.7455	0.60144	0.47607	0.183056	0.101584	0.263488	0.62722	0.270228	0.0476589	0.540814	0.139906	0.90594	0.193827	0.562083	0.312882	0.379934	1.2059
NA	16061059	9R-HODE	C18H32O3	oxo fatty acid	fatty acid	-1.413	0.012994	1.13631	1.50094	1.4677	0.31171	0.498566	0.607128	0.730099	0.454569	0.871835	1.27133	2.76838	9.90908	1.38394	1.67124	0.335201	0.560786	0.323158	0.309056	0.811224	2.48024	1.2503	2.95399	1.44739	3.12542	0.842186	0.525828	1.73477	1.30047	0.1624	0.453025	0.474282	0.262845	0.342932	0.498005	0.401537	0.554341	0.588493	0.533439	0.298177	0.729162	0.452521	1.78527
HMDB0004701	6246154	9(10)-EpOME	C18H32O3	epoxy fatty acid	fatty acid	-1.802	9.0992e-06	0.249545	0.570229	0.898779	0.205798	0.309363	0.615951	0.21939	0.351727	0.827609	0.618702	1.62283	9.17529	0.63034	0.647023	0.281633	0.523011	0.226382	0.0975935	0.460516	1.95552	0.484792	5.7646	1.23694	3.91891	0.614584	0.225926	0.814775	0.891684	0.0971787	0.0500954	0.276062	0.269173	0.207845	0.0595442	0.224783	0.133644	0.26348	0.0604186	0.434836	0.5997	0.193157	1.31847
NA	15868	cis-9,10-Epoxystearic acid	C18H34O3	epoxy fatty acid	fatty acid	-1.8243	0.020266	0.114253	2.67846	0.352562	0.348884	0.216841	0.500596	0.566241	0.319527	0.24701	0.843117	0.539402	7.25823	1.74458	0.525584	0.32936	0.70212	0.219486	0.0248587	1.02347	2.98291	3.59053	10.3435	1.52573	1.59264	2.99297	0.526258	1.13842	0.339125	0.0523065	0.00880234	0.0646002	0.144373	0.386912	0.00688804	0.327526	0.0709011	0.680545	0.0275498	0.791655	0.562437	0.149909	0.63059
HMDB0003229	445638	Palmitoleic acid	C16H30O2	monounsaturated fatty acid	fatty acid	-1.4793	0.0034304	0.438716	0.309231	0.132061	0.167218	1.30937	1.77757	0.549715	0.918668	6.33e-06	0.148259	6.14e-06	0.0138756	0.605384	0.171841	0.292939	0.691135	0.522734	0.267943	0.564366	0.344548	0.0772434	0.127029	0.445023	2.04068	0.0351561	0.39893	0.135656	0.0155993	0.37309	5.95e-06	3.61552	0.147291	0.0805141	0.0878633	0.605145	0.299393	0.142749	0.274495	0.167979	1.13064	0.165421	0.00516788
HMDB0000573	637517	Elaidic Acid	C18H34O2	monounsaturated fatty acid	fatty acid	-1.6123	5.773e-05	0.880701	1.43996	0.724762	0.652665	0.11272	1.47929	1.49428	0.42774	0.361509	2.60435	0.50473	2.48952	1.89759	0.292648	0.213769	1.45512	0.874553	0.128077	1.5907	0.942388	1.49095	3.66712	1.05151	1.99986	0.652331	0.979534	1.61815	1.14218	0.0713132	0.0575413	0.361917	0.471271	0.170368	0.0230504	0.535148	0.100256	0.578136	0.304851	0.861201	0.42156	0.141467	0.287074
NA	5281126	Punicic acid	C18H30O2	unsaturated fatty acid	fatty acid	-0.93021	0.0052762	0.693977	0.754805	0.703798	0.362649	0.997735	0.555557	0.481674	0.398629	0.595543	1.94018	0.838407	3.31106	2.04755	1.44574	0.952449	1.10005	0.423241	0.495435	0.660112	1.93275	1.55912	2.07217	1.22944	1.45323	1.762	3.04717	0.885185	0.584202	0.259244	0.244634	0.414217	0.663855	0.398688	0.291436	0.740437	0.304788	1.92184	0.273389	0.4926	0.558232	0.364076	1.30588
NA	6433346	Linoleoyl glycine	C20H35NO3	unsaturated fatty acid	fatty acid	-2.2263	7.6111e-05	1.62364	0.419066	0.610654	1.33515	0.0162942	1.72265	0.0641509	0.118557	0.263221	1.69894	0.74526	2.6453	0.950835	0.320786	0.12974	0.669134	0.575094	0.0799348	1.10641	0.799454	0.109701	1.43643	1.97079	1.71761	0.0655589	0.113503	0.552388	1.89624	0.0868427	0.0455271	0.0176991	0.176337	0.241674	0.0286857	0.359893	0.0637805	0.121494	0.0910663	0.432255	0.163918	0.00973106	0.422003
HMDB0000207	445639	Oleic acid	C18H34O2	monounsaturated fatty acid	fatty acid	-0.9393	0.00012181	1.14599	1.34919	1.00891	0.873805	0.139428	1.25225	0.724931	0.656571	0.615518	2.18763	0.883714	1.90461	1.51999	0.610973	0.464951	0.799953	0.824315	0.273613	1.62224	1.08202	1.31234	2.56124	0.948538	1.54013	0.781235	1.08107	1.58672	1.3829	0.257012	0.256987	0.681646	0.661968	0.407964	0.160002	0.724309	0.27224	0.782093	0.450629	0.983538	0.624248	0.367419	0.540636
HMDB0002000	5281119	Myristoleic acid	C14H26O2	monounsaturated fatty acid	fatty acid	-2.1106	0.00609	0.530851	4.4499	0.471878	0.21292	0.0488589	0.502929	0.602455	0.321038	0.752939	0.988254	0.578443	5.26428	1.76758	0.170155	0.0709104	1.01547	0.542716	0.135445	0.945217	2.0873	1.63747	7.71086	0.859699	1.04857	1.23728	0.394251	1.53092	0.256592	0.0427942	0.00754051	0.433194	0.385515	0.299467	0.0733563	0.209041	0.0540547	0.597341	0.210444	0.328318	0.547887	0.00682693	0.47082
HMDB0061709	164860	15-methyl palmitic acid	C17H34O2	saturated fatty acid	fatty acid	-2.7674	3.653e-06	1.27364	0.466549	3.29675	3.92566	0.205874	1.99654	1.01748	4.8252	3.41914	4.13966	1.22192	0.658541	3.16445	0.552896	1.51153	0.462894	1.05571	0.327126	2.06323	1.62452	4.47783	2.5997	3.1902	5.05904	0.481328	1.2079	0.973054	5.60083	0.0653465	0.105205	0.0443093	1.21787	0.014491	0.00580234	0.887918	0.0846463	0.581819	0.140981	0.386057	0.330168	0.0649803	0.0115616
NA	6437847	13-HpODE	C18H32O4	oxo fatty acid	fatty acid	-1.5382	0.014677	0.422333	0.284494	0.617492	0.430233	0.188004	0.863413	0.153635	0.235333	1.88182	1.33842	0.627448	6.10805	1.27013	0.523254	0.517704	0.412489	0.33401	0.243764	0.614418	1.07282	0.325566	1.44254	1.02504	3.98362	0.333672	0.785968	0.458883	0.780383	0.227442	0.0739338	0.101525	0.397886	0.231669	0.0416456	0.510318	0.0833868	0.321265	0.0511311	0.523622	0.673021	0.130892	0.956971
NA	1449	17-Octadecynoic Acid	C18H32O2	Eicosanoids	fatty acid derivative	-2.2648	0.024028	3.33008	3.14833	0.169317	1.03553	0.297251	0.551215	0.597126	0.718721	1.19397	16.6325	1.05198	0.331974	2.69919	0.305962	0.191285	2.97668	0.586072	0.414105	4.39774	0.12526	0.655716	0.447068	0.52822	4.40768	0.796059	1.47411	1.49924	0.241665	0.226135	0.307784	0.057319	0.779585	0.325219	0.419291	0.280477	0.221533	0.691088	0.0609009	0.0409142	0.384244	0.377413	0.690565
HMDB0001999	446284	Eicosapentaenoic Acid	C20H30O2	Eicosanoids	fatty acid derivative	-1.4409	0.0081084	1.29552	1.62718	0.964865	0.212233	1.51712	0.2235	0.360408	2.58666	3.99387	0.194938	1.14324	3.78108	0.219374	0.72296	0.411284	0.0755981	0.350622	0.313261	0.161016	1.4115	0.0674431	1.57351	0.335447	3.43858	0.2312	0.310153	0.111068	0.521476	1.89969	0.108961	0.358818	0.372936	0.263474	0.348167	1.16449	0.206679	0.185819	1.45968	0.140117	0.259956	0.189274	0.184512
HMDB0062656	6435901	Oleamide	C18H35NO	fatty amide	fatty acid derivative	-1.2633	0.02189	0.654977	1.00587	0.156055	0.103199	0.252846	1.19608	0.0286613	1.07883	0.23752	0.805686	1.01033	1.46321	3.47518	1.1138	5.4463	0.408614	0.0966507	0.567813	0.255329	1.53784	0.0174696	0.0187886	3.99385	1.96823	0.24875	0.0321032	1.12579	2.87109	0.229896	0.0405079	0.976367	1.02404	0.507379	0.128119	1.09706	0.483352	0.02342	0.342669	0.308819	0.421364	0.247909	0.442909
HMDB0034208	181561	Pterolactam	C5H9NO2	fatty amide	fatty acid derivative	0.99821	0.030692	0.107493	0.143592	0.0573459	0.23647	0.143755	0.257466	0.248646	0.0850153	0.130278	0.592427	0.0993622	0.237016	0.228969	0.283425	0.197017	0.366126	0.171407	0.691668	0.213657	0.186674	0.261812	0.363464	0.219298	0.186587	0.231571	0.619031	0.278509	0.4486	0.107128	0.205001	0.352566	0.294504	0.381333	1.7569	0.40746	0.2947	0.553303	0.235387	0.889571	0.49065	0.205781	0.231496
NA	53477517	15-HETE-DA	C28H41NO4	fatty amide	fatty acid derivative	-0.83126	0.03304	3.46991	0.0845927	0.515603	1.40746	0.157803	1.64349	0.347502	1.17059	0.100838	3.41269	1.81485	3.42018	1.85408	3.77101	1.15578	1.1382	0.37381	2.2807	1.45972	0.457507	0.573433	0.714251	1.36325	0.498747	1.10061	0.991841	1.69475	0.093844	0.412405	5.95e-06	0.308981	1.79517	1.06491	0.119134	1.94967	0.59676	0.65879	0.591156	0.00312668	0.451436	0.375703	0.416091
HMDB0034146	31292	Stearamide	C18H37NO	fatty amide	fatty acid derivative	-1.1891	0.033154	0.995285	0.319236	0.0589613	0.324305	0.191901	0.431234	0.181755	0.707765	0.10256	3.91925	0.177062	3.77474	1.85479	0.405151	3.3918	3.05012	0.263728	0.144716	0.219415	0.402937	0.266809	0.0928432	4.81749	1.47529	0.301312	0.211203	1.24073	1.27133	0.228378	0.0238156	0.360137	1.22642	0.573649	0.0602638	0.929382	0.230121	0.530997	0.127107	0.575149	0.760204	0.380158	0.68536
HMDB0062656	6435901	Linoleamide	C18H33NO	fatty amide	fatty acid derivative	-1.2564	0.033116	1.42082	1.16514	2.3393	0.464859	0.194638	3.56334	0.0289542	2.26585	0.249198	0.688542	1.85419	3.14934	3.12328	2.02115	3.77037	1.31814	0.0746105	0.221928	0.26609	0.580113	0.0889929	0.0185324	0.748604	1.7171	0.269394	0.00707279	2.10996	2.03921	0.41485	0.0732745	0.084456	0.660288	0.165813	0.0523328	0.150315	0.262393	6.99e-06	0.214856	0.123456	2.53139	0.182598	0.244486
NA	52922059	N-oleoyl phenylalanine	C27H43NO3	fatty amide	fatty acid derivative	-2.0724	0.017803	3.43746	1.07703	0.474938	1.46793	3.32529	0.907144	1.44741	0.103936	2.96555	6.35096	0.0347128	0.313941	0.16437	10.0985	0.00385936	4.88687	0.00639121	0.0974205	0.668967	0.00420356	1.78278	1.38479	0.134278	0.13192	6.94e-06	6.15192	0.00140318	0.785918	0.0207891	5.95e-06	0.00437031	0.553253	0.306642	0.00430877	0.0327096	0.00153316	3.35024	0.00957646	6.8e-06	6.51e-06	0.00924615	1.53023
NA	56936054	Palmitoleamide	C16H31NO	fatty amide	fatty acid derivative	-2.2159	0.010653	1.28866	0.552566	0.122101	0.199548	0.143595	0.255043	0.167521	0.698482	0.290697	1.18522	0.393996	2.85937	2.36232	0.581997	6.81338	0.207397	0.0959011	0.415596	0.61565	3.17677	0.372198	0.0621966	8.16411	1.07028	0.386393	0.219415	1.09067	0.734855	1.71482	0.221287	0.181543	0.66471	0.124784	0.0659903	0.348224	0.168635	0.212404	0.507014	0.179151	0.183516	0.21091	0.150774
HMDB0002227	1548943	Capsaicin	C18H27NO3	fatty amide	fatty acid derivative	-4.7366	0.026796	0.430216	0.929835	4.917	0.427951	0.0607463	10.6845	0.0723789	15.0738	0.105018	0.591074	26.0824	0.605564	2.04557	0.0618947	0.62252	0.385353	0.0273422	36.04	0.114588	0.37961	0.210995	0.182372	3.44962	1.68029	1.29944	0.21101	0.866047	0.982969	0.89336	5.95e-06	6.41e-06	0.971153	0.09552	5.77e-06	0.0865299	0.00822909	0.499034	6.37e-06	0.199933	0.131664	6.49e-06	0.00953442
NA	5311181	Iloprost	C22H32O4	Eicosanoids	fatty acid derivative	-1.6116	0.009811	1.87255	0.43957	0.309645	0.277759	0.08397	1.26255	0.122778	0.449855	0.226415	0.11209	0.72912	1.6732	0.480651	0.24579	0.197379	0.421803	0.111387	0.122589	0.225324	0.8483	0.131495	2.16733	1.89583	3.60547	0.107645	0.0885782	0.300827	0.402509	0.0905947	0.119532	0.073667	0.312665	0.291937	0.0260417	0.285121	0.216208	0.0925637	0.0809095	0.256934	0.278611	0.0525582	0.660418
NA	5271806	16,16-dimethyl-PGA1	C22H36O4	Eicosanoids	fatty acid derivative	-0.35719	0.021724	1.03228	1.8831	4.27428	1.04235	1.70576	2.19071	2.74585	2.88197	3.69772	1.66639	1.39152	1.8406	1.77518	1.6291	2.60473	0.571323	2.00512	1.93651	3.27028	1.34598	1.42006	3.05301	1.92881	0.942735	1.35467	1.04807	3.02569	2.26403	1.79602	1.47268	1.7548	1.8489	1.69386	1.40331	2.0117	1.26101	1.05671	1.66055	1.08083	1.45664	2.06454	1.53843
NA	5283047	19R-hydroxy PGF2alpha	C20H34O6	Eicosanoids	fatty acid derivative	-1.3896	0.0294	0.0100088	0.0149562	0.00331308	0.00560649	0.00595788	0.00490767	0.0667922	0.0229987	0.0165477	0.111564	0.040119	0.036158	0.229431	0.0403716	0.0423884	0.00946784	0.0260697	0.008781	0.0144881	0.0535028	0.0617476	0.0273488	0.0178524	0.0151046	0.00796306	0.152437	0.114512	0.0153893	0.000580003	0.000729816	0.0025652	0.0686407	0.00291869	0.0407413	0.0216203	6.59e-06	0.0485467	0.000898599	0.00316394	0.000335397	0.00680593	0.00192943
NA	5283048	Prostaglandin H1	C20H34O5	Eicosanoids	fatty acid derivative	-1.5328	0.013748	0.952549	0.575228	0.653673	0.561815	0.96849	1.20381	0.133672	0.909273	3.15697	1.12017	1.86587	4.68988	1.70781	7.47967	1.17604	0.22431	0.279232	0.117881	0.248968	5.89671	0.130147	0.911807	1.65878	0.91793	0.145357	0.925116	0.447781	0.696924	0.365784	0.134481	0.937113	0.619448	0.318597	0.0244239	1.55446	0.0141586	0.315369	0.0766091	0.138055	0.839906	0.344828	1.10733
HMDB0003235	5280883	Prostaglandin G2	C20H32O6	Eicosanoids	fatty acid derivative	-2.4658	0.031675	0.671591	1.82851	0.215628	0.229994	0.0419787	0.662966	0.795273	0.51811	0.167121	6.97323	0.207773	0.487317	9.53977	0.160519	0.198152	1.34941	1.52547	0.0502015	0.439403	0.229774	1.09797	13.6	0.221854	0.253433	0.630695	1.31373	0.754496	2.6798	0.0189559	0.00597795	0.0785224	0.440891	0.0554714	0.00924717	0.370531	0.899129	0.766381	0.00886393	1.44811	1.47e-05	0.0663818	0.0573336
HMDB0010199	5280886	PGF2	C20H34O5	Eicosanoids	fatty acid derivative	-2.487	0.0057492	0.561708	0.665074	2.17905	0.317868	4.22253	0.545264	0.868304	8.19331	6.1701	3.75197	16.3821	0.867006	2.38066	1.02697	0.8109	0.322993	0.221708	0.405764	0.338783	3.49772	1.04247	1.44693	0.66691	0.90966	0.949643	0.695709	1.68881	5.43401	0.730859	0.0634862	0.0354837	2.19639	0.134815	0.0161158	0.45756	0.0155333	0.97158	0.0108156	0.112317	0.0446783	0.0962167	0.803824
NA	52921884	Thromboxane B1	C20H36O6	Eicosanoids	fatty acid derivative	-0.99286	0.0047443	0.937206	0.469748	0.519747	0.901136	0.678502	0.696922	2.32249	0.763892	3.97516	4.54338	0.641485	1.33346	3.44341	2.78426	1.08928	1.56111	0.879726	0.388838	0.981173	1.25803	2.65834	4.7546	1.17665	1.50504	1.54729	2.84023	2.06505	0.808726	0.292685	0.100743	0.368782	1.72642	0.832621	0.149684	0.526702	0.598784	1.8778	0.656388	1.69627	0.821258	1.1386	0.377625
HMDB0004680	9548884	16R-HETE	C20H32O3	Eicosanoids	fatty acid derivative	-1.0226	0.035472	0.117039	1.91364	0.606947	0.298172	0.277562	0.347666	0.718977	0.254099	0.356501	0.944219	0.823402	3.94351	1.14687	0.451263	0.368378	0.754863	0.176646	0.027353	1.30028	3.15586	3.32314	3.09813	0.905365	1.80927	2.50734	0.589397	1.14846	0.294557	0.0834423	0.00385796	0.071958	0.106891	0.622075	0.00241294	0.258023	0.0890881	1.07698	0.0234152	1.18259	0.590143	0.199874	1.17092
HMDB0011134	5280733	5-HETE	C20H32O3	Eicosanoids	fatty acid derivative	-2.625	0.00024791	2.22065	1.29756	3.51806	0.313463	0.561947	4.96988	0.232799	2.86441	1.50054	0.197756	5.95175	1.84368	1.03582	0.427126	0.878107	0.228231	0.141547	1.61176	0.541916	1.12649	0.302852	1.68026	1.46557	0.938944	0.72743	0.0770747	1.11632	0.466222	0.68934	0.0452604	0.269406	0.274081	0.0394444	0.695572	0.146075	0.0381218	0.139627	0.0848584	0.0365416	0.207552	0.0216326	1.09416
NA	16759351	5-HETrE	C20H34O3	Eicosanoids	fatty acid derivative	-4.5072	0.037841	1.50009	0.553121	5.75778	2.62243	2.46354	0.512657	0.188157	5.91995	2.08365	0.441968	29.5001	1.53453	1.41734	0.156791	0.914436	0.274694	0.124896	0.504855	0.382297	3.05383	0.393724	0.25494	1.03654	1.15742	1.28482	0.33487	0.578782	1.46738	0.350949	0.0116153	0.0438427	0.46559	0.0352004	0.0213458	0.067974	0.0444093	0.072043	0.00850854	0.112036	0.0332889	0.0137121	0.374567
HMDB0001043	444899	Arachidonic Acid	C20H32O2	Eicosanoids	fatty acid derivative	-1.0412	0.040344	0.684728	4.81984	1.42811	0.315477	1.10672	0.587685	0.308272	0.968727	0.645686	0.334411	2.74359	2.48276	0.429966	1.10111	0.507147	0.150004	0.464641	0.466053	0.172333	2.07286	0.180518	1.96697	0.761084	5.39354	0.399304	0.352891	0.271677	0.670767	0.609283	0.241434	1.07969	0.469713	0.461371	0.854314	1.81817	0.521137	0.180007	1.05477	0.226781	0.289999	0.20365	0.172312
HMDB0001085	5280492	Leukotriene B4	C20H32O4	Eicosanoids	fatty acid derivative	0.645	0.01666	0.0473485	0.304194	0.163236	0.0325906	1.05877	1.19721	0.0546482	0.98313	2.0198	3.43167	0.44013	1.2789	0.0166182	7.82282	0.556116	0.0100808	0.0219924	1.48602	0.0312638	7.03848	0.0268693	2.48226	0.568031	0.413841	0.0514865	0.328422	1.25963	0.354736	0.238278	0.111531	5.04662	4.7306	5.43226	0.143761	0.0455221	12.5718	8.54654	0.335688	2.08116	0.00879212	0.451206	8.4128
HMDB0003080	5280878	Leukotriene D4	C25H40N2O6S	Eicosanoids	fatty acid derivative	2.0933	0.030268	0.169093	0.812898	0.00800372	0.00402679	0.0105423	0.0696083	0.119015	0.196824	0.197654	0.129738	0.032923	0.0180647	0.0245391	0.177285	0.185041	0.0275943	0.00575497	0.541963	0.00370198	0.14025	0.398673	0.0145105	0.0598331	0.373606	0.0164699	0.0510314	0.0427842	0.142079	0.0551795	5.94834e-06	0.666998	0.0296058	6.59879e-06	2.11753	0.0168692	1.15032	0.0402731	0.690171	0.0163483	3.81316	0.167836	0.160015
NA	92158	Lupenone	C30H48O	Terpenes	Hydrocarbons	4.666	0.03335	0.0294001	0.0138218	0.0080519	0.0924858	0.00251434	0.00805	0.532549	0.360289	6.33e-06	0.0338917	0.00630468	0.15229	0.0765797	0.0430087	0.00837653	0.0217589	6.42e-06	5.85e-06	0.0427226	0.00311961	0.0404251	0.0294737	0.0103418	0.00462255	0.0172117	0.0606125	0.00275117	6.78e-06	0.00277621	2.84858	1.66312	2.91642	5.80398	5.77e-06	0.00937108	6.59e-06	0.13564	6.37e-06	0.0192474	6.63879	0.0100872	6.56e-06
HMDB0003233	5281243	Xanthophyll	C40H56O2	Terpenes	Hydrocarbons	-0.71441	0.032719	1.31012	0.507283	0.151731	1.733	0.989763	1.56362	1.17969	1.70984	0.175036	0.934721	0.311092	1.42529	0.854006	0.995434	0.631812	1.62294	0.984799	0.691769	0.682066	0.571198	1.44056	0.79672	0.655609	0.458823	1.38546	1.65525	1.26359	0.81582	0.172567	0.532353	0.49398	0.821614	1.9623	0.225071	0.422131	0.28954	1.54033	0.0757109	0.343862	0.517922	0.187231	0.110502
HMDB0002013	213144	O-butanoyl-carnitine	C11H21NO4	fatty acid ester	lipid	-0.97877	0.015283	0.753342	0.430216	0.180238	1.46615	0.566658	0.481246	1.38202	0.854406	3.20417	5.14284	0.903728	1.61348	0.125125	5.09818	1.35361	0.646942	0.0576886	0.101045	0.0411477	1.71029	1.47312	2.67635	3.06889	0.979634	1.79126	4.35044	2.22157	1.15974	0.208579	0.119161	0.694146	1.32241	1.34401	0.212315	0.646066	0.248436	0.294756	0.272821	1.5128	1.10462	0.943943	1.1136
NA	6533180	4E-Decenyl acetate	C12H22O2	fatty acid ester	lipid	-1.7491	0.0097221	0.487843	4.33303	0.44437	0.192221	0.375947	0.487723	0.614675	0.327721	0.697019	0.947992	0.568826	5.25198	1.79818	0.219843	0.351841	1.03502	0.563625	0.156752	0.911601	2.07295	1.5287	7.64715	0.8281	0.968789	1.17936	0.395413	1.46431	0.288648	0.0472342	0.382497	0.431888	0.401876	0.310527	0.0929788	0.224566	0.393237	0.538659	0.207095	0.446034	0.503103	0.415397	0.48762
NA	6440152	Docosahexaenoic Acid ethyl ester	C24H36O2	fatty acid ester	lipid	-2.0098	0.0056812	0.706576	1.11572	3.81563	0.168215	0.299716	5.63835	0.228531	0.449996	0.907187	0.383985	0.266185	0.128315	0.128597	0.457058	0.274348	0.0860657	1.31248	0.215295	0.680684	0.554014	0.0676841	1.90216	2.11576	3.41421	1.04161	0.264248	1.06158	5.23024	0.11351	0.195994	0.0293138	0.757681	0.163096	0.124424	0.680618	0.636574	0.511413	0.0602977	0.176262	0.257011	0.211937	0.0721051
HMDB0034381	5284421	Methyl linoleate	C19H34O2	fatty acid ester	lipid	-4.9798	0.00011759	2.93244	0.118142	1.99793	6.16987	0.0712462	2.47264	0.151489	1.66407	1.48121	5.52858	0.504566	1.59619	2.67162	0.197142	0.383159	0.762954	0.518345	0.185782	2.79088	3.09697	0.317835	3.12927	5.99604	10.0789	0.0656405	0.0890013	1.07652	6.79389	0.0687657	0.0193541	6.41e-06	0.253124	0.0100099	0.00609895	0.366555	0.0210483	0.0636398	0.064596	0.0568357	0.0905535	0.00665611	0.00583579
NA	5364509	Methyl oleate	C19H36O2	fatty acid ester	lipid	-5.5162	0.0096656	1.0713	1.17824	2.84555	0.342681	0.203651	0.664328	0.310696	3.67785	5.90161	1.46759	0.506328	3.4917	2.71977	0.24283	0.472812	0.334152	0.170686	0.0428539	1.41659	11.401	0.792925	22.0643	1.37585	1.72215	0.462613	0.162719	2.01796	0.826245	0.0381839	5.95e-06	0.113003	0.0723698	6.6e-06	0.00339534	0.0755221	6.59e-06	0.175972	0.22753	6.8e-06	0.0380943	0.0040679	6.56e-06
NA	42607291	4-3-ladderane-butanoic acid	C16H24O2	fatty acid ester	lipid	-0.5632	0.0046331	1.26956	0.796959	0.822806	1.5034	0.840503	0.80209	1.28638	3.10888	1.38166	2.26794	1.6431	1.05268	1.91132	1.83091	1.13625	2.0601	1.24191	1.03727	1.24984	1.40131	1.45753	1.02451	1.43352	1.24397	1.56813	1.91255	1.68487	3.18448	0.684896	0.672644	0.679355	2.18196	0.834169	0.565913	0.939275	1.43972	1.45792	0.64358	0.989131	0.854042	0.791289	0.742207
NA	3088965	Stearidonic Acid ethyl ester	C20H32O2	fatty acid ester	lipid	-1.99	0.0023312	1.04525	6.7491	1.44397	1.77975	1.18329	0.563803	2.27896	1.80864	0.817237	0.186989	3.07811	3.30345	2.59611	1.11879	1.88168	1.59457	0.406534	0.41381	1.53939	2.05742	1.32212	3.38117	2.06597	5.20818	12.2498	0.310214	0.145532	0.46308	0.458766	0.104731	0.8499	1.44872	0.325368	0.725146	2.02956	0.549297	0.0937193	1.10302	0.0969816	0.13922	0.100522	0.0635615
HMDB0011500	9547070	PE(14:0/0:0)	C19H40NO7P	Glycerophospholipids	lipid	-0.65454	0.019821	1.4357	1.98809	0.494967	1.9992	1.51268	1.22801	1.7171	2.33799	1.02961	1.53024	0.493632	1.64194	1.92341	3.43762	1.24045	1.01161	1.34834	0.814921	1.04667	0.704174	1.09996	2.15284	2.01707	1.22371	1.3382	1.9203	1.72252	2.70801	0.227607	0.444583	0.87792	2.16509	0.648937	0.00589134	2.11845	0.877393	0.38994	0.632041	0.877367	2.17462	0.741814	0.130555
NA	42607463	PE(13:0/0:0)	C18H38NO7P	Glycerophospholipids	lipid	-0.87712	0.024	2.49221	2.40641	0.564693	2.0978	2.77017	2.15803	2.38838	3.91635	0.560637	2.05276	0.370831	2.47717	1.9582	5.11429	0.983957	0.934719	2.48589	1.81253	1.62033	0.701926	1.16024	1.45164	3.39621	1.81368	1.33605	1.45031	2.26079	2.57796	0.374896	0.280318	0.852162	2.99021	0.419744	5.77e-06	4.094	0.206523	0.799623	0.268917	0.835761	1.31754	1.00484	0.0725597
NA	53478599	LPA(0:0/16:0)	C19H39O7P	Glycerophospholipids	lipid	-2.5625	0.0058228	0.532085	0.0870756	1.66863	1.77767	0.00307032	0.599253	0.834903	0.537057	0.0128975	4.22359	0.377591	5.42951	1.59981	1.4825	5.00505	1.36932	0.0428729	0.0435673	1.61403	0.107525	12.8275	0.741383	3.55799	2.05079	13.4718	3.1355	0.280033	3.46911	0.00285934	0.00402657	0.204722	0.219199	0.340091	0.00271978	1.13607	0.177378	0.123855	0.00232607	0.0296783	0.00798445	1.99807	0.00766727
HMDB0011506	9547071	PE(18:1(9Z)/0:0)	C23H46NO7P	Glycerophospholipids	lipid	-0.71366	0.030884	1.28051	0.693813	0.616078	1.96131	1.76365	2.17691	1.49583	1.25076	0.997928	1.34534	0.422715	1.04673	0.991098	0.786257	0.321056	1.05029	0.66423	0.308601	1.07218	0.95645	1.82323	1.17337	1.03009	0.39543	1.06978	1.18936	0.85497	2.55404	0.398069	0.156205	0.272617	1.31199	0.154095	0.0666976	1.97108	0.173357	0.455661	0.234701	0.603369	0.676764	0.502319	1.23755
NA	132993466	Phosphatidylethanolamine lyso 17:0	C22H46NO7P	Glycerophospholipids	lipid	1.0186	0.010025	0.00392618	0.037137	0.00268432	0.00248418	0.0146206	0.0116622	0.00416186	0.00828964	0.382058	0.0307044	0.641905	0.00338327	0.0251754	0.0469899	0.0155713	0.0565984	0.0024587	0.230783	0.00679925	0.0240243	0.0372036	0.00609582	0.00377022	0.0405245	0.0284109	0.033214	0.00444514	0.000909011	0.0714834	0.133838	0.193623	0.0442156	0.0472067	4.7957	0.190688	0.131767	0.613221	0.504391	0.138586	1.00619	0.0193563	0.360664
HMDB0011507	52925130	PE(18:2(9Z,12Z)/0:0)	C23H44NO7P	Glycerophospholipids	lipid	-1.788	0.036454	2.32575	0.705324	0.288468	1.2155	0.228439	8.25339	0.248522	0.632082	0.231845	0.435765	0.583856	0.408967	0.805884	0.733897	0.438385	0.354049	0.279156	0.694536	0.339129	0.165909	0.312443	0.28685	1.05674	1.32875	0.368524	0.22916	0.795494	2.0867	0.0599497	0.0355785	0.135782	0.651624	0.119823	0.0236263	0.986534	0.144747	0.087297	0.0580727	0.195799	0.27323	0.0732043	0.239789
NA	5283468	Glyceryl monooleate	C21H40O4	fatty acid ester	lipid	-2.622	0.001077	0.639898	0.520626	3.16024	1.73456	0.111661	4.5128	0.0754463	0.325926	0.924841	1.30928	0.283969	0.491777	1.68765	0.344075	0.254522	0.177124	1.3744	0.0795456	0.666698	0.385823	0.0235715	2.09522	1.60074	3.44959	0.188398	0.207871	0.98608	5.59643	0.0840565	0.196247	0.0298262	0.473974	0.133064	0.0127645	0.622048	0.144023	0.233067	0.0479974	0.273839	0.203467	0.0588447	0.0692475
HMDB0004080	5281969	Anandamide	C22H37NO2	ethanolamines	organic amino compound	-2.1363	0.038505	0.0480979	3.47501	0.120009	5.93e-06	6.34e-06	0.227791	0.214542	6.57e-06	6.33e-06	0.380513	0.401635	9.36876	2.32039	0.172818	0.0536193	0.575521	0.0506273	5.85e-06	0.931492	3.58753	4.08464	13.6988	1.77234	1.71993	3.30105	1.18021	0.893432	0.065383	6.04e-06	5.95e-06	6.41e-06	0.0472316	0.0805718	0.0444497	0.168463	6.59e-06	1.52434	6.37e-06	0.245166	0.227495	6.49e-06	0.370617
NA	5281266	Cassaidine	C24H41NO4	tertiary amino	organic amino compound	-0.83269	0.049691	1.70258	0.00955326	1.4405	1.29528	0.00877991	1.60954	0.330914	1.10291	0.0202807	1.85544	3.02175	3.51242	1.55348	2.17167	2.11086	0.596637	0.186427	0.330726	1.29162	0.0119353	0.858644	0.439221	1.56737	2.10546	2.51119	0.866199	0.529497	0.540988	0.116709	0.00685377	0.599314	1.26529	1.02979	0.00120058	2.1721	0.280052	0.483244	0.00340063	0.00281355	0.0132371	0.919144	0.290157
NA	5281267	Cassaine	C24H39NO4	tertiary amino	organic amino compound	-2.6377	0.0075228	0.61178	0.0444884	1.60818	1.84604	0.00302158	0.789102	0.900683	0.635623	6.33e-06	5.4601	0.456649	6.67353	1.73623	1.52221	5.72182	1.43452	0.0995837	0.00892735	1.74112	0.0176611	15.5015	0.825956	3.96997	2.28411	16.6731	3.30901	0.339371	3.57345	0.0355673	0.0105926	0.199789	0.298111	0.464453	0.00067273	1.18173	0.295208	0.134478	6.37e-06	0.00600103	0.011814	2.16041	0.0300133
NA	NA	Leu Glu	NA	dipeptide	organic amino compound	2.2051	0.0025288	0.121494	0.46769	0.148493	0.199583	0.220136	0.219633	0.152757	0.0689617	0.232858	0.788944	0.369545	0.581943	0.370984	0.991082	0.261106	0.269402	0.271077	0.365059	0.211706	0.341346	0.137973	0.377789	0.268696	0.70831	0.490666	1.63478	0.198699	0.272229	0.215333	0.93538	4.53354	0.418618	1.99428	0.152972	0.715449	1.92591	0.962919	0.34706	4.36507	2.73845	0.4571	2.10575
NA	NA	Trp Val	NA	dipeptide	organic amino compound	1.8113	0.0049375	0.171929	0.319526	0.271124	0.226828	0.108697	0.287557	0.340375	0.162323	0.42954	0.954327	0.89733	0.623877	0.62032	0.773719	0.26499	0.387328	0.219776	0.745683	0.306682	0.353987	0.62573	0.262425	0.322929	1.20835	0.381503	1.16374	0.189338	0.603908	0.378185	0.307414	2.56361	0.522041	2.22312	0.808546	0.917513	0.991645	3.53711	0.370468	4.32922	2.88973	0.313119	0.933494
NA	NA	Trp Leu	NA	dipeptide	organic amino compound	1.762	0.0032721	0.0912727	0.234066	0.334972	0.296503	0.251629	0.453881	0.112157	0.133921	1.07078	0.583721	0.628953	0.486118	0.364567	0.69112	0.185839	0.272049	0.12594	0.544236	0.240483	0.163853	0.36376	0.297067	0.300228	0.810413	0.462516	1.00001	0.20706	0.991201	0.549412	0.923146	2.13794	0.446147	2.30563	0.289657	0.775682	1.109	0.724275	0.467853	3.5685	2.83806	0.457827	1.39901
NA	NA	Leu Ile	NA	dipeptide	organic amino compound	1.7547	0.014394	0.198634	0.611341	0.21137	0.428662	0.111596	0.339914	0.147126	0.114898	0.513944	0.731911	0.541819	0.63914	1.02645	1.4073	0.710858	0.500359	0.344651	0.565877	0.310047	0.349337	0.187143	0.308117	0.457202	1.45624	0.383001	1.49789	0.295177	0.427124	0.167745	0.724971	2.91196	0.983147	2.4492	0.0847109	1.25006	1.87156	0.602625	0.395307	3.77403	6.43961	0.587585	0.866479
NA	NA	Gln Val	NA	dipeptide	organic amino compound	1.744	0.0034978	0.0719984	0.420818	0.050656	0.351114	0.0243158	0.216297	0.136189	0.0319975	0.34167	1.11803	0.31485	1.03183	0.43001	0.82418	0.197569	0.393517	0.367715	0.27016	0.318925	0.263268	0.357273	0.312138	0.44808	0.64388	0.613597	1.67728	0.186243	0.592176	0.0642095	0.892475	2.49256	0.578913	2.48336	0.131672	0.961183	1.51753	1.6859	0.257476	3.95266	2.5161	0.403654	0.686081
NA	NA	Histidinyl-Isoleucine	NA	dipeptide	organic amino compound	1.7423	0.014125	0.0779756	0.383761	0.126689	0.27941	0.138206	0.3604	0.0983131	0.0481875	0.292302	0.702677	0.37223	0.643869	0.270037	1.45668	0.102511	0.274588	0.219201	0.137785	0.187088	0.500954	0.261933	0.242306	0.240342	0.555764	0.401926	0.834725	0.141117	0.166673	0.17845	0.520827	1.20934	0.268541	1.62103	0.110631	0.615468	1.24266	0.438595	0.44505	4.18412	2.20575	0.43137	0.641315
NA	NA	Ser Leu	NA	dipeptide	organic amino compound	1.5638	0.0073419	0.160598	0.639992	0.243884	0.279927	0.0531685	0.37128	0.193283	0.0355087	0.419328	1.01504	0.365167	0.489966	0.424873	1.28322	0.224251	0.404268	0.421959	0.27771	0.325282	0.430447	0.321249	0.366756	0.252728	0.6989	0.72822	2.0147	0.274041	0.422255	0.11196	0.935175	2.49248	0.567051	1.85733	0.22408	0.990063	0.909186	1.06056	0.250701	3.9129	2.31478	0.404083	0.687886
NA	NA	Leu Pro	NA	dipeptide	organic amino compound	1.5404	0.0016763	0.158517	0.163167	0.168808	0.307368	0.0779026	0.193089	0.110108	0.0984031	0.138855	1.68097	0.310144	1.80114	0.513878	0.647956	0.247487	0.720971	0.29099	0.560925	0.527889	0.325001	0.218646	0.203147	0.250793	0.428821	0.214666	1.14183	0.117134	0.687205	0.421405	0.888747	2.66664	0.688214	0.971738	1.08734	0.991185	0.982042	1.17141	0.41204	1.87517	1.28564	0.338529	1.47813
NA	NA	Valyl-Valine	NA	dipeptide	organic amino compound	1.538	0.0043784	0.19036	0.451146	0.208186	0.376555	0.0706113	0.250823	0.170276	0.0933408	0.386984	1.23585	0.37049	0.8897	0.724738	1.2042	0.452971	0.738969	0.421696	0.378917	0.472804	0.298616	0.241994	0.418595	0.388359	0.931925	0.484166	2.38817	0.260227	1.03565	0.144433	0.910803	2.74309	1.12076	1.89144	0.154198	1.45921	1.42003	1.12619	0.24572	4.10941	2.68373	0.63546	0.621606
NA	NA	Gln Phe	NA	dipeptide	organic amino compound	1.5089	0.026475	0.216952	0.580015	0.192606	0.381941	0.351495	0.449982	0.255756	0.200713	1.19434	1.60152	0.542213	1.21876	0.85658	1.59258	0.314679	0.505617	0.248346	0.160887	0.699487	0.596071	0.464819	0.462994	0.344817	1.2147	0.662365	1.02559	0.291971	0.489347	0.20553	0.520351	1.58999	0.615186	3.06461	0.550246	1.0922	1.71767	0.965907	0.439151	6.34999	4.61982	0.897735	0.805506
NA	NA	Ser Val	NA	dipeptide	organic amino compound	1.474	0.0050749	0.155581	0.604364	0.273291	0.332121	0.409625	0.350489	0.230534	1.01302	0.506433	1.06387	0.411313	0.892485	0.527244	1.26546	0.27002	0.528722	0.442707	0.31921	0.297677	0.459112	0.392396	0.416877	0.434215	0.800691	0.54484	1.98537	0.272171	0.475244	0.188929	0.764824	2.45202	0.64696	2.10284	0.328297	1.07816	1.39486	1.08516	0.316853	4.19637	2.95189	0.481313	0.845428
NA	NA	Leu Val	NA	dipeptide	organic amino compound	1.4559	0.0070108	0.203896	0.555235	0.224757	0.399387	0.0650885	0.329927	0.16123	0.114737	0.910382	0.99607	0.499437	0.853229	0.865787	1.34725	0.460863	0.609676	0.383536	0.337059	0.489584	0.314618	0.226579	0.377211	0.507111	1.28908	0.489057	1.99892	0.360701	0.824004	0.173598	0.956698	3.14892	1.1419	2.16662	0.129996	1.28338	1.41501	0.727689	0.281041	4.00406	2.96571	0.529381	0.735788
NA	NA	Gln Ile	NA	dipeptide	organic amino compound	1.3865	0.0061349	0.146935	0.634421	0.146664	0.266201	0.300611	0.336145	0.175494	0.0746043	0.410568	1.37613	0.42286	1.3331	0.590711	1.13551	0.41998	0.507674	0.435977	0.209322	0.387814	0.475646	0.322933	0.554721	0.543087	0.86067	0.915651	2.12284	0.211431	0.503235	0.335825	0.828272	2.59302	0.638248	2.29024	0.29744	0.987784	1.90799	0.687426	0.395716	3.69025	2.95374	0.564562	0.928118
NA	NA	Phe Phe	NA	dipeptide	organic amino compound	1.3299	0.0047376	0.343358	1.01064	0.315437	0.717647	0.509507	0.599893	0.208606	0.153269	1.35884	0.968322	0.746273	0.849882	0.481795	1.83035	0.478295	0.386671	0.359536	0.23524	0.49527	0.624017	0.393826	0.588296	0.387543	1.29205	0.55516	1.207	0.36761	0.624502	0.230791	0.541811	1.7942	0.366159	3.07673	0.617926	1.71558	1.91427	0.593432	0.688656	3.28425	3.52793	1.10037	1.18262
NA	NA	Ile Lys	NA	dipeptide	organic amino compound	1.314	0.021094	0.257728	1.33189	0.176912	0.565287	0.857635	1.06801	0.47125	0.139869	1.46695	1.48924	0.649849	0.824809	0.471755	1.9874	0.371941	0.336819	0.307444	0.114489	0.416698	0.790518	0.478916	0.513092	0.276514	1.11869	0.614443	1.17933	0.394231	0.416156	0.270426	0.46026	2.54353	0.285581	3.1596	0.133139	1.48166	1.40444	0.641538	0.559674	3.31817	4.27951	1.03843	1.39982
NA	NA	Tyr Met	NA	dipeptide	organic amino compound	1.3014	0.010922	0.257728	1.33189	0.176912	0.565287	0.857635	1.06801	0.47125	0.139869	1.46695	1.48924	0.649849	0.824809	0.471755	1.9874	0.371941	0.336819	0.307444	0.114489	0.416698	0.790518	0.478916	0.513092	0.276514	1.11869	0.614443	1.17933	0.394231	0.416156	0.270426	0.46026	2.54353	0.285581	3.1596	0.133139	1.48166	1.40444	0.641538	0.559674	3.31817	4.27951	1.03843	1.39982
NA	NA	Asn Leu	NA	dipeptide	organic amino compound	1.2655	0.013275	0.408123	0.0106617	0.153547	0.223069	0.204454	0.470673	0.590456	0.0520129	0.500012	0.577627	0.273631	1.20104	0.298851	0.800292	0.133421	0.270723	0.379615	0.167068	0.632189	0.317373	0.974182	0.280653	0.516295	0.52377	2.92589	1.37263	0.145654	0.695536	0.180732	0.77502	2.02917	0.427438	1.8734	0.126472	0.656674	1.58338	0.937346	0.366011	3.83426	1.86292	0.377571	0.883966
NA	NA	Isoleucyl-Threonine	NA	dipeptide	organic amino compound	1.1599	0.011215	0.318063	0.433171	0.198816	0.481109	0.0695998	0.438253	0.151545	0.158105	0.381571	2.33928	0.35234	0.948187	1.22951	2.01384	0.283948	0.819173	0.470562	0.400154	0.75646	0.324797	0.271191	0.491722	0.543978	1.31898	0.737535	1.42028	0.262348	0.982458	0.320584	0.494156	1.65236	1.3217	1.69784	0.808642	1.16361	1.88684	1.00653	0.333867	4.32731	1.72141	0.546151	0.636408
HMDB0000594	111299	Glutamylphenylalanine	NA	dipeptide	organic amino compound	1.1393	0.032765	0.141971	0.438482	0.261297	0.217615	5.22888	0.358904	0.475946	0.152393	4.52801	1.01143	0.629354	0.590419	0.501082	1.08063	0.1633	0.582381	0.186389	0.257104	0.500961	0.387903	0.31235	2.5448	0.239713	0.620016	0.570966	1.28065	0.275647	0.178483	0.19246	0.930986	3.02019	0.306746	4.01549	0.644604	0.734666	1.81148	2.13232	0.529786	4.99389	3.53772	0.849037	1.46192
NA	NA	Phe Glu	NA	dipeptide	organic amino compound	1.1115	0.013518	0.435247	0.592819	0.25806	0.646769	0.280744	0.42744	0.866154	0.51851	1.05979	1.39175	0.652752	0.876851	1.60717	1.94433	0.410814	0.891207	0.479739	0.250417	0.954202	0.460356	0.956529	0.454481	0.742446	1.4805	1.01884	1.43639	0.512794	0.686879	0.367436	0.659144	1.54544	1.09435	2.36746	0.35682	1.51298	1.5253	1.68079	0.647302	4.69098	3.12149	0.948928	0.640475
NA	NA	Tyrosine	NA	dipeptide	organic amino compound	1.0836	0.018494	0.368001	0.646981	0.23471	0.810107	0.288628	0.949747	0.731175	0.570451	0.542952	2.72432	0.676049	1.51903	1.25567	1.53383	0.382928	1.00062	0.62319	0.218452	0.888451	0.672732	0.99269	0.859231	0.46455	1.23176	1.84705	1.07301	0.412516	0.414498	0.609263	0.439239	1.7613	1.00287	2.64418	0.391996	1.2601	2.65349	2.08545	0.810667	5.69459	2.62189	1.01213	1.14356
NA	NA	Asp Ile	NA	dipeptide	organic amino compound	1.0686	0.0028446	0.355581	0.383546	0.269056	0.690687	0.372455	0.329149	0.676975	0.55686	0.588953	1.37313	0.50367	0.766827	1.11883	0.970552	0.509461	1.15261	0.483294	0.488678	0.628932	0.395966	1.00052	0.305401	0.556449	0.948605	0.525757	1.23763	0.250545	0.71563	0.306236	0.499829	1.49095	1.29365	0.953268	0.399272	1.74051	0.9651	2.34193	0.549998	2.59698	2.02222	0.723394	0.506618
NA	NA	Tyr Phe	NA	dipeptide	organic amino compound	1.0117	0.022257	0.343712	1.94181	2.96156	0.88522	0.62572	0.876919	0.297031	0.176189	1.55694	1.75835	0.782081	1.26318	0.681296	2.45253	0.489397	0.439739	0.297469	0.288576	0.545235	1.08332	0.416742	0.186932	0.496636	1.63976	0.602467	1.00104	0.461275	0.45433	0.396021	0.509615	1.71949	0.555778	2.54826	0.158537	1.67124	1.73539	1.08551	0.993005	3.98391	3.89207	0.930995	1.69855
NA	NA	Thr Tyr	NA	dipeptide	organic amino compound	0.98335	0.017546	0.312884	0.768383	0.351461	0.590621	0.492976	0.618514	0.905951	0.316972	0.947138	1.85354	0.704776	0.58043	1.17367	1.80412	0.476091	0.643632	0.506345	0.421111	0.910835	0.695537	1.83781	0.754824	0.532239	1.44243	1.64408	1.13173	0.36843	0.387613	0.447987	0.564545	2.32577	0.887476	1.77835	0.281634	1.80368	1.4038	1.25489	0.5534	4.2996	2.45302	0.847317	1.27086
NA	NA	Phe Thr	NA	dipeptide	organic amino compound	0.97893	0.016702	0.589548	0.494795	0.422859	0.538312	0.108232	0.442715	0.740509	0.653008	0.434228	1.21042	0.643882	0.920882	1.03675	1.14842	0.339202	0.673695	0.545262	0.364305	0.677919	0.509177	1.39873	0.449953	0.633358	1.28844	2.41156	1.70948	0.328143	0.635086	0.250215	0.506547	1.57216	0.690494	2.15167	0.428097	0.851053	1.30285	2.12391	0.42558	2.90405	2.18225	0.636213	0.922147
NA	NA	Ala-Leu	NA	dipeptide	organic amino compound	0.89297	0.04033	0.354659	1.28509	0.531822	0.665465	0.599891	1.1286	0.24753	0.0911495	1.40423	0.80393	0.639837	0.982422	0.936279	2.91947	0.293503	0.685689	0.378574	0.15029	0.371716	1.03238	0.556106	0.569922	0.249176	1.58118	0.38619	0.924761	0.397453	0.553664	0.316459	0.283066	1.7434	0.423815	2.31842	0.166346	1.99519	1.43661	0.919166	0.519399	2.63817	3.76492	0.935529	0.949099
NA	NA	Threoninyl-Proline	NA	dipeptide	organic amino compound	0.88449	0.0040687	0.31342	0.292707	0.481981	0.381967	0.502132	0.400879	0.527472	0.709011	0.315405	1.8964	1.02602	2.58027	1.00384	0.742405	0.817314	0.950469	1.1065	2.01547	0.941754	0.566246	0.712122	0.45932	0.461307	0.78244	0.667247	1.18501	0.319187	1.00486	0.97722	1.01972	1.92165	1.0697	0.994685	1.70975	1.29686	1.16504	1.57452	0.659301	2.65451	1.85806	0.495194	1.56085
NA	NA	Thr Phe	NA	dipeptide	organic amino compound	0.88049	0.026979	0.255103	0.796964	0.268737	0.488552	0.408971	0.589801	0.696471	0.185867	1.19101	2.8515	0.725308	1.07647	0.829511	2.05072	0.277931	0.582012	0.327079	0.725958	0.943453	0.77772	1.02835	0.723979	0.364756	1.65958	1.62579	0.947226	0.528423	0.416948	0.435868	0.585493	1.99493	0.661629	2.36841	0.201364	1.28576	1.59739	1.09744	0.520327	3.8337	2.42595	0.657025	0.894553
NA	NA	Leu Lys	NA	dipeptide	organic amino compound	0.7995	0.029725	0.662878	1.01935	0.176414	0.523129	0.396657	1.09679	0.155085	0.462788	0.886674	0.840575	0.826882	0.387269	2.79695	2.46162	0.607346	1.17426	0.485356	0.551004	0.494733	0.658528	0.351987	0.555644	1.12826	1.01364	0.507898	0.740085	0.286399	0.493022	0.418256	0.231952	1.78911	0.635597	3.00044	0.968909	2.84867	0.58231	0.688339	0.767668	1.12938	1.232	1.0537	1.89091
NA	NA	Ala Tyr	NA	dipeptide	organic amino compound	0.72924	0.022788	0.43787	0.819	0.289059	0.583119	0.499106	0.732834	0.504576	0.55865	0.987163	1.40355	0.537982	0.804559	0.858717	1.76972	0.40566	0.710165	0.44064	0.189239	1.18096	0.682646	0.846557	0.738969	1.28845	2.02311	1.84795	1.51799	0.390573	0.722773	0.325566	0.329833	1.66673	0.951455	2.08839	0.205173	1.57509	1.55765	1.11715	0.454549	2.28031	2.29447	0.907736	1.08068
NA	NA	Leucyl-Tyrosine	NA	dipeptide	organic amino compound	-1.9214	0.042681	1.788	1.78198	21.8439	1.29024	3.38886	11.4924	9.34801	3.91688	1.10423	5.45593	5.56298	7.94785	19.4661	1.26831	0.233061	4.97398	0.769889	0.141931	17.8268	3.00055	23.8965	1.16958	1.2738	1.61793	75.283	2.40127	1.71012	4.04207	2.39204	0.107593	0.544018	1.43091	2.05595	0.844978	2.36594	0.525393	2.94235	0.408263	1.35791	3.2482	1.49687	0.392966
NA	NA	Lys Gly Leu Met	NA	polypeptide	organic amino compound	3.0239	0.020475	0.0577877	0.0384908	0.122295	0.0987454	0.0874979	0.047768	0.129983	0.0856875	0.374081	0.0306745	0.130497	0.0626021	0.079343	0.0771032	0.029617	0.0825594	0.0276437	0.0300488	0.17007	0.0875432	0.0557751	0.0699531	0.0663554	0.037383	0.0749267	0.695008	0.0267922	0.0368183	0.0322825	0.0938876	0.976272	0.271932	0.0262253	0.0208507	0.744956	0.0597779	3.79299	0.0960666	0.140817	1.87218	0.803595	0.0366821
NA	NA	Ile Glu Leu Val	NA	polypeptide	organic amino compound	2.1912	0.0037399	0.097393	0.769757	0.433946	0.130855	6.33558e-06	0.594684	0.0635367	0.0799476	0.742675	0.291561	0.469845	0.114896	0.10276	2.2324	0.045079	0.118253	0.694052	0.0383902	0.126784	1.41502	0.266333	0.219525	0.0646558	0.512792	0.720623	0.574265	0.0704199	0.184014	0.0404889	0.214909	2.48351	0.119233	4.97535	0.567106	1.29678	1.38247	0.358081	0.359939	3.45952	4.34904	1.44306	1.48245
NA	NA	Glu Glu Ile	NA	polypeptide	organic amino compound	2.1774	0.0023767	0.0612856	0.528356	0.153171	0.241093	0.119154	0.162327	0.160481	0.0263613	0.421827	0.683304	0.270071	0.125535	0.170224	0.87913	0.0741515	0.168686	0.197189	0.226966	0.168076	0.374105	0.210348	0.364668	0.0923471	0.33394	0.53328	1.43862	0.361397	0.114252	0.304734	0.536632	2.64466	0.375892	1.5456	0.124648	0.733292	0.967782	1.0022	0.313531	2.87454	2.31334	0.887047	1.37159
NA	NA	Gamma-Glu-Leu	NA	polypeptide	organic amino compound	1.8269	0.0047012	0.167774	0.770431	0.233494	0.236069	0.161262	0.290775	0.208522	0.285042	0.481865	0.641958	0.444238	0.490488	0.436223	1.25413	0.159757	0.222944	0.219342	0.180137	0.227581	0.43197	0.205844	0.379796	0.274467	0.793793	0.383465	0.938986	0.345919	0.304858	0.36468	0.631419	2.18499	0.361916	2.30855	0.0782748	0.812585	1.70719	1.0229	0.383575	4.04898	3.02705	0.661958	0.917116
NA	NA	Gln Val Val	NA	polypeptide	organic amino compound	1.7631	0.01419	0.063977	0.0837517	0.18142	0.317249	0.0601457	0.383955	0.214712	0.0344845	0.655674	1.40787	0.390145	1.04761	0.343816	1.88203	0.179593	0.294701	0.059884	0.255811	0.198879	0.697692	0.354276	0.450597	0.159151	0.639057	0.826187	2.51961	0.174257	0.427478	0.116308	0.414076	1.30092	0.441543	3.04559	0.118133	1.27195	1.82459	0.217364	0.407062	6.21457	3.25869	0.979682	0.956955
NA	NA	Val Leu Glu	NA	polypeptide	organic amino compound	1.7512	0.0039056	0.122056	0.918101	0.257742	0.350133	0.0885049	0.261139	0.329378	0.0451206	0.671254	0.791972	0.562839	0.35066	0.273836	1.94584	0.179304	0.337197	0.273485	0.258672	0.214866	0.551831	0.371644	0.485937	0.127156	0.55586	0.56801	1.34331	0.291487	0.254234	0.190034	0.305564	3.3281	0.346888	1.56691	0.689526	0.654167	1.43905	0.852448	0.350088	3.02375	3.74325	0.97204	1.28808
NA	NA	Ser Glu Val	NA	polypeptide	organic amino compound	1.7166	0.003678	0.0927348	0.665558	0.211864	0.150692	0.536383	0.314143	0.160207	0.824516	0.460542	0.536583	0.436152	0.376142	0.142773	0.969496	0.0541613	0.0603038	0.231852	0.104785	0.20729	0.480256	0.327796	0.317833	0.798016	0.585221	0.495538	1.51029	0.220029	0.363355	0.277632	0.550547	1.79462	0.236606	1.99102	0.351168	1.5435	1.40469	0.765789	0.327645	3.97749	2.57659	0.655799	0.841275
NA	NA	Leu Glu Ala	NA	polypeptide	organic amino compound	1.7087	0.0027305	0.348349	0.751452	0.226013	0.164545	0.15657	0.222959	0.0772472	0.0729452	0.57967	0.545256	0.446587	0.417201	0.417539	1.40199	0.209531	0.353248	0.370096	0.179595	0.354339	0.654695	0.16335	0.458356	0.204059	0.440336	0.783662	2.14295	0.282149	0.425822	0.250994	0.349759	2.34485	0.616912	1.98178	0.187375	0.855377	1.99636	0.735803	0.545354	2.72424	3.85434	0.754894	1.13565
NA	NA	Asp Ala Gly Val	NA	polypeptide	organic amino compound	1.7069	0.0093565	0.231393	0.39193	0.242093	0.3362	0.362702	0.412629	0.391283	0.0993882	0.568907	1.10521	0.530002	0.405021	0.521199	0.979736	0.180077	0.203312	0.282397	0.309636	0.313625	0.41193	0.41215	0.333224	0.411942	0.341218	0.263085	1.41502	0.0731891	0.299662	0.556763	0.773431	2.24356	0.233549	1.31106	0.698588	0.222017	0.82657	1.14806	0.218095	4.61808	2.61447	0.530623	0.817563
NA	NA	Asp Val Ile	NA	polypeptide	organic amino compound	1.6716	0.0052814	0.1544	0.819825	0.35322	0.294327	0.189592	0.475672	0.143094	0.0680619	0.809749	0.947563	0.540706	0.361862	0.242659	1.52377	0.215537	0.182637	0.226208	0.0793848	0.195585	0.596509	0.239076	0.360639	0.185775	0.642933	0.484143	1.05118	0.317597	0.316389	0.287408	0.538066	2.57091	0.227799	2.33953	0.111002	0.562012	1.47338	0.669418	0.48993	3.88511	2.22452	0.750854	1.20555
NA	NA	Ile Gly Gly Ile	NA	polypeptide	organic amino compound	1.6368	0.0093929	0.189209	0.687598	0.204467	0.438892	0.0923691	0.419074	0.239833	0.0254016	0.601702	0.704465	0.362253	0.733773	0.450971	1.31019	0.183227	0.374878	0.259837	0.162223	0.163622	0.451256	0.252921	0.709428	0.186981	0.710623	0.57682	1.84649	0.328629	0.35133	0.150143	1.00254	0.96353	0.329786	2.46714	0.0955442	0.453587	1.91533	0.90189	0.319975	4.76095	2.71291	0.628017	1.37289
NA	NA	Ser Glu Leu	NA	polypeptide	organic amino compound	1.6082	0.002287	0.108706	0.89799	0.231494	0.212051	0.157212	0.261946	0.145974	0.0246834	0.62871	0.419727	0.336863	0.260111	0.165767	1.09918	0.110686	0.213144	0.191177	0.33752	0.134639	0.431242	0.210443	0.0440069	0.412114	0.409587	0.420566	1.24419	0.251429	0.426704	0.170693	0.329641	1.14007	0.218422	1.75207	0.220665	0.94908	1.28451	0.567346	0.33666	2.62396	2.27375	0.979054	0.7988
NA	NA	Val Asn Ile	NA	polypeptide	organic amino compound	1.5847	0.0076902	0.18888	1.07482	0.195013	0.399939	0.100442	0.499853	0.201323	0.0383774	0.566178	0.91226	0.485267	0.592664	0.392997	1.5194	0.238115	0.343025	0.370601	0.172625	0.298313	0.360651	0.313045	0.490331	0.228175	0.73296	0.745755	2.10866	0.338866	0.313155	0.191716	0.486084	1.95903	0.393523	2.2544	0.0689099	1.17185	1.26251	0.998274	0.348199	4.92023	2.82886	0.969822	1.12531
NA	NA	Tyr Asn Ile	NA	polypeptide	organic amino compound	1.5544	0.017665	0.118493	0.282035	0.220743	0.291862	0.272027	0.310949	0.176262	0.135607	1.24829	1.35993	0.566169	0.513667	0.290309	3.7688	0.172363	0.527876	0.291734	0.185414	0.248055	0.373052	0.452485	0.326833	0.3498	1.00051	1.29657	1.11316	0.426741	2.09719	0.265552	0.335338	1.73898	0.267581	2.30213	0.37187	2.63563	2.0195	1.98671	0.490594	6.87565	4.38972	1.01082	1.15326
NA	NA	Met Tyr Tyr Arg	NA	polypeptide	organic amino compound	1.5252	0.041751	6.09436e-06	0.390526	0.18201	0.0073153	1.85926	1.9317	0.0269572	1.75377	4.02714	3.57294	0.50381	1.08925	6.44886e-06	12.0327	0.514538	0.00950172	6.42475e-06	2.29402	6.60862e-06	7.66378	6.71731e-06	4.01956	0.383886	0.158094	6.936e-06	0.0145105	1.45575	0.397889	0.52581	0.23161	8.37782	0.0247531	4.64777	1.66927	0.039126	9.98014	0.184647	3.36759	6.18241	14.0858	5.85904	0.294754
NA	NA	Leucyl-leucyl-norleucine	NA	polypeptide	organic amino compound	1.4995	0.013036	0.194934	1.29742	0.415413	0.332715	0.226213	0.747366	0.145194	0.0094041	0.704418	1.52915	0.949224	1.0555	0.435294	1.95189	0.22098	0.29924	0.625134	0.0670923	0.564656	0.546792	0.394365	0.495123	0.223643	1.35501	0.510819	1.55167	0.361043	1.06746	0.222301	0.32207	1.15603	0.756802	5.64278	0.26736	1.76247	2.92616	2.27028	0.545088	3.0659	4.30353	1.15269	0.759512
NA	NA	Ile Leu His	NA	polypeptide	organic amino compound	1.4841	0.0091402	0.153873	0.618084	0.094407	0.306229	0.167671	0.194278	0.183807	0.0599392	0.241059	1.03323	0.396995	0.925999	0.284391	1.19974	0.178049	0.38732	0.275079	0.364282	0.614144	0.245437	0.592761	0.621756	0.0672587	0.319148	0.705612	4.60149	0.744967	0.205809	0.0750418	1.43334	1.80946	0.308599	1.20374	0.718193	0.608736	4.54202	1.31443	0.658072	3.60251	1.24294	1.43247	0.51612
NA	NA	Gly Asp Gly Pro	NA	polypeptide	organic amino compound	1.4497	0.0075398	0.38278	0.887607	0.803112	0.736844	0.319471	0.633792	0.261964	0.34157	1.05625	1.63803	0.61708	0.808404	0.497367	1.63532	0.426006	0.368879	0.412034	0.238349	0.463362	0.746318	0.438009	0.569412	0.310459	1.13001	0.580086	1.04593	0.466189	0.346176	0.24933	0.608242	2.31167	0.348672	2.4754	0.172584	1.38907	1.67112	0.88259	0.650158	3.18946	4.52956	1.00207	1.60656
NA	NA	Gln Gly Phe	NA	tripeptide	organic amino compound	1.4399	0.021073	0.00476118	0.0460045	0.00696477	0.0112474	0.0116857	0.00456816	0.0036836	0.0123277	0.0154674	0.0253629	0.0119052	0.0268328	0.0158017	0.0269547	0.00531062	0.00791408	0.00264317	0.00301146	0.0186922	0.0288306	0.0313639	0.00777456	0.00910645	0.0576097	0.0106777	0.0512558	0.00625719	0.00527657	0.0157176	0.00273435	0.103495	0.00827584	0.110786	0.130497	0.0282919	0.0259544	0.0175965	0.00598781	0.0823706	0.0560011	0.0258931	0.0158599
NA	NA	Glu Ile Thr	NA	polypeptide	organic amino compound	1.4303	0.0075317	0.208312	0.438753	0.104347	0.172889	1.63949	0.111052	0.186008	0.0440924	0.334124	2.47581	0.279436	0.763917	0.250438	1.15457	0.191624	0.5744	0.390919	0.231845	0.577291	0.500974	0.321823	1.02572	0.247929	0.691971	0.892377	2.02512	0.244892	0.336078	0.338827	0.427356	2.09444	0.46614	2.49994	0.0583819	0.921456	1.95095	1.35707	0.329166	3.03884	3.32968	0.894256	0.770772
NA	NA	Thr Ser Leu	NA	polypeptide	organic amino compound	1.3995	0.0084087	0.132985	0.662875	0.310445	0.192739	0.15846	0.305083	0.190296	0.310116	0.450277	1.15269	0.508045	0.573763	0.266037	1.39941	0.214165	0.539949	0.427345	0.28762	0.336256	1.05137	0.443558	0.53725	3.7928	0.657503	0.669685	1.48507	0.298784	0.549996	0.213236	0.760582	2.33321	0.20506	1.78812	0.857445	4.31516	2.01057	0.636548	0.482244	4.15416	2.37399	1.08044	0.875961
NA	NA	Glu Asn Leu Leu	NA	polypeptide	organic amino compound	1.3842	0.019822	0.064871	0.310182	0.176476	0.143195	0.200606	1.15759	0.0482647	0.0982366	0.370488	0.360699	0.261224	0.426243	0.106127	1.25137	0.0675702	0.187389	0.368369	0.0346068	0.0243701	0.697382	0.358139	0.30354	0.0488133	0.325687	0.472301	1.22925	0.317106	0.0559782	0.186831	0.320893	1.2548	0.0763307	2.97763	0.603579	0.387683	0.626025	0.426322	0.239713	1.7501	1.51837	0.504726	1.29876
NA	NA	Ala Val Gly Ala	NA	polypeptide	organic amino compound	1.3071	0.011576	0.0688868	0.309173	0.284722	0.217355	0.131155	0.543658	0.307155	0.0179501	0.560708	0.572992	0.418195	0.926234	0.268246	2.08523	0.126634	0.838152	0.176341	0.174431	0.155094	0.393671	0.232635	0.781223	0.191312	0.685072	1.79007	0.677305	0.278859	0.411313	0.0637333	0.533822	1.2177	0.187227	1.07888	0.0845595	0.600326	1.78958	1.03184	0.1358	2.72758	2.72611	0.597501	0.748699
NA	NA	Val Thr Val	NA	tripeptide	organic amino compound	1.307	0.01453	0.14838	0.499309	0.260081	0.362254	0.13871	0.319885	0.239661	0.0222523	0.6137	0.799368	0.447192	0.844937	0.32086	1.03251	0.189863	0.319944	0.443347	0.224824	0.281366	0.470703	0.489992	0.615341	0.149332	0.499324	0.901603	2.1458	0.382631	0.308444	0.134645	0.327864	0.683499	0.304063	2.45788	0.162494	0.815509	1.62263	1.13706	0.370808	3.45077	2.08214	0.685509	0.500203
NA	NA	Val Ser Val	NA	tripeptide	organic amino compound	1.2864	0.0099532	0.167745	0.771208	0.265138	0.258138	0.202341	0.422187	0.217602	0.127345	2.37473	1.56027	0.387555	0.864944	0.655455	1.59915	0.232984	0.382472	0.552419	0.311536	0.349646	0.711848	0.434256	0.948236	0.253881	0.721383	1.07003	2.72096	0.464694	0.591713	0.24698	0.47116	1.93916	0.137985	2.34262	2.74809	0.729387	1.67432	0.998621	0.345492	4.41179	3.60025	0.517917	1.15676
NA	NA	Glu Val Val	NA	tripeptide	organic amino compound	1.2854	0.0076601	0.539464	0.629476	0.119708	0.745858	0.0245772	0.394203	0.76583	0.0544517	0.814108	2.1525	0.39842	0.84616	0.617393	1.50813	0.242099	0.500151	0.96206	0.219208	0.596894	0.475856	0.865931	0.555346	0.295478	0.852277	0.940984	2.05098	0.280632	0.406042	0.136887	0.46071	3.39154	0.52697	1.7998	0.0371456	0.740602	2.61571	1.05192	0.546617	2.52579	3.12499	1.00866	1.45102
NA	NA	Ile Leu Thr	NA	tripeptide	organic amino compound	1.281	0.0058967	0.122549	0.792465	0.343584	0.435642	0.194168	0.527334	0.28853	0.488022	0.624047	1.23567	0.568047	0.858027	0.53568	1.56387	0.319544	0.34056	0.591954	0.203667	0.369643	0.590923	0.615416	0.614257	0.241756	0.690011	0.646119	2.02592	0.360584	0.614011	0.129222	0.50772	1.53783	0.515019	2.43035	0.154269	1.28092	1.78637	1.36678	0.46041	3.86943	2.6901	0.910099	1.13243
NA	NA	Leu Thr Asn	NA	tripeptide	organic amino compound	1.2557	0.011715	0.134156	0.810547	0.214486	0.273824	0.210997	1.39331	0.165991	0.0482107	0.340081	0.624283	0.6061	0.779424	0.344282	1.63812	0.181452	0.247385	0.304161	0.142631	0.167004	0.458677	0.506629	0.669712	0.894195	1.11673	0.898188	1.67932	0.2204	0.373846	0.296811	0.69771	1.39312	0.236539	1.14254	0.125428	1.72234	1.59591	0.632242	0.319746	3.7466	2.89455	1.34656	0.840523
NA	NA	Leu Tyr Val	NA	tripeptide	organic amino compound	1.2421	0.012591	0.0879284	0.40493	0.0850993	0.206208	0.182169	0.296005	0.142842	0.0857128	0.392303	0.746579	0.285759	0.357086	0.250319	0.663288	0.175985	0.245299	0.17606	0.0379406	0.18724	0.211981	0.263422	0.258624	0.196825	0.418429	0.512214	1.29677	0.167362	0.293835	0.0837069	0.15353	0.511755	0.395227	1.63666	0.0438459	0.565312	0.584681	0.674042	0.201089	1.62417	1.58701	0.356302	0.402766
NA	NA	Gln Leu Ala	NA	tripeptide	organic amino compound	1.2288	0.039381	0.212422	0.959518	0.433919	0.415621	0.177672	0.596804	0.176936	0.0899933	2.00844	0.868095	0.313178	1.2173	0.518824	1.08746	0.244054	0.453705	0.394868	0.237369	0.386452	0.523824	0.56258	0.707983	0.266286	0.531162	0.392647	2.43422	0.465851	0.487754	0.249269	0.439215	1.4721	0.396358	5.49439	0.599392	0.683366	1.33033	0.821327	0.319044	3.02844	2.17628	0.925288	0.885996
NA	NA	Ala Ile Thr	NA	tripeptide	organic amino compound	1.2047	0.021395	0.228965	0.512674	0.334938	0.270529	0.131009	0.432702	0.325549	0.0638907	1.02452	1.12179	0.474162	1.17291	0.396838	1.19029	0.223424	0.542948	0.473452	0.143023	0.387088	0.545123	0.394253	0.421306	0.336033	0.824822	0.80455	2.59481	0.349313	0.584631	0.266241	0.531669	1.28724	0.596358	4.61843	0.28308	0.828575	1.89088	1.25183	0.278351	2.26098	1.78267	0.709535	0.91064
NA	NA	Gln Leu Leu	NA	tripeptide	organic amino compound	1.2005	0.019647	0.203749	0.388083	0.243345	0.338006	0.268221	0.55436	0.228291	0.0239891	0.974306	1.57307	0.462728	0.801737	0.447208	1.60166	0.304543	0.349891	0.445437	0.177959	0.384628	0.609333	0.722241	0.601346	0.271553	0.773446	1.01343	2.08677	0.337837	0.468959	0.110696	0.359383	0.848084	0.441784	2.12305	0.453298	1.55554	1.60222	1.03501	0.467891	4.58809	2.1938	1.11138	0.692638
NA	NA	Gly Ile Leu	NA	tripeptide	organic amino compound	1.1622	0.0092605	0.186775	0.67681	0.276847	0.381552	0.26518	0.511926	0.372506	0.0337951	0.867161	1.28027	0.520736	1.12712	0.43372	1.57021	0.246134	0.463655	0.496721	0.225419	0.506558	0.470861	0.563124	0.615782	0.273634	0.838181	0.868274	2.32339	0.407821	0.503053	0.244318	0.323858	1.10417	0.506871	2.16589	0.0486184	1.45339	1.87422	1.37328	0.399213	3.07712	2.91102	0.869091	0.843906
NA	NA	Ala Leu Ile	NA	tripeptide	organic amino compound	1.1046	0.031478	0.400393	1.02432	0.805368	0.509228	0.726173	1.77576	0.741046	0.0634931	0.990359	2.26101	0.844355	0.866458	1.43238	1.80237	0.383569	0.198252	0.380888	0.526355	0.598122	0.560151	0.721235	0.644507	0.163138	1.32083	0.828814	2.15243	0.440753	1.96642	0.319874	0.312037	3.56385	0.62862	5.57548	0.514243	1.38755	2.07626	2.08249	0.458028	2.34565	4.79248	1.3712	0.747638
NA	NA	Glu Asp Val	NA	tripeptide	organic amino compound	1.1016	0.016387	0.161443	0.393515	1.00777	0.31153	1.38988	0.742366	2.58751	0.0421417	0.313499	0.656635	0.647641	0.308012	0.0955387	0.716729	0.131619	0.578379	0.293389	0.20315	0.11654	1.37896	1.04537	0.843791	0.198982	0.298292	0.261902	0.753169	0.160339	1.20912	0.422084	0.595091	1.69089	0.506039	1.55611	1.6022	1.76012	0.934209	0.677203	0.145109	2.40296	1.64847	0.453168	0.856925
NA	NA	Thr Phe Leu	NA	tripeptide	organic amino compound	1.0988	0.029567	0.114471	1.29132	0.144986	0.33769	0.3249	0.562515	0.331447	0.0634008	0.663304	2.64961	0.888439	0.640068	0.215809	2.22935	0.184223	0.246931	0.405357	0.108883	0.372537	0.877999	0.688996	0.685439	0.283994	0.416336	0.860183	2.08902	0.230634	0.109651	0.221091	0.384958	1.05398	0.351381	2.63707	0.161537	0.298753	2.87208	0.528684	0.626356	3.30049	2.98196	1.31533	1.03471
NA	NA	Val Thr Ile	NA	tripeptide	organic amino compound	1.0962	0.017177	0.132705	0.79589	0.362153	0.240416	0.235215	0.372361	0.26004	0.0270608	1.06457	0.829354	0.755229	0.657184	0.295064	1.76622	0.222644	0.356936	0.402149	0.0525222	0.368741	0.669833	0.612945	0.700402	0.199124	0.592668	0.799437	1.62444	0.351275	0.334176	0.212697	0.401272	1.0758	0.314847	0.146624	1.15348	0.647619	1.88631	1.11044	0.277207	2.56013	3.08659	0.913728	0.916563
NA	NA	Val Ile Ile	NA	tripeptide	organic amino compound	1.0845	0.0086454	0.250987	0.87674	0.543604	0.583274	0.206024	0.575956	0.318584	0.0473664	1.10267	1.11293	0.545124	0.764209	0.783095	1.70015	0.555598	0.402455	0.843232	0.25269	0.818993	0.771709	0.712968	0.81536	0.35877	0.918846	0.583637	2.51391	0.59681	0.732336	0.249766	0.382196	1.2366	0.893984	3.19124	0.27097	1.62622	2.5388	1.11527	0.478787	2.85387	2.98245	1.13301	0.560372
NA	NA	Ala Val Gln	NA	tripeptide	organic amino compound	1.0268	0.023135	0.173179	0.673383	0.234853	0.339135	0.153106	0.47841	0.381203	0.0399756	0.517733	2.71446	0.378445	1.33768	0.39671	1.51956	0.179041	0.345048	0.507286	0.147348	0.439826	0.501578	0.587673	0.639717	0.192301	0.816601	1.0923	3.04402	0.270515	0.738357	0.17076	0.322054	1.4867	0.434447	2.13523	0.149953	0.87897	2.16755	1.05074	0.348795	3.56437	2.3047	0.826868	0.815332
NA	NA	Gln Glu Val	NA	tripeptide	organic amino compound	1.0248	0.043938	0.203617	0.759304	0.255386	0.179379	0.342889	0.460187	0.444752	0.598813	0.77613	1.44761	0.574927	0.323097	0.292809	1.23741	0.0266075	0.451629	0.197729	0.13606	0.629472	0.802981	0.927458	0.3231	0.555248	0.621107	1.7863	1.27648	0.134624	0.525023	0.254014	0.451461	1.3121	0.368945	2.18024	0.319419	0.843098	0.158019	1.16306	0.432634	3.76315	2.58593	0.573816	0.740327
NA	NA	Gln Val Ile	NA	tripeptide	organic amino compound	1.013	0.019775	0.166808	0.77445	0.218198	0.41408	0.112257	0.520844	0.197465	0.0320167	0.819917	1.29817	0.515393	1.63331	0.390204	1.54181	0.210538	0.357361	0.44432	0.259601	0.320671	0.39864	0.597747	0.650901	0.169348	0.79499	1.5669	3.63732	0.359586	0.407689	0.142072	0.331772	2.00114	0.445963	2.23946	0.11385	1.04494	1.70009	1.08001	0.327776	3.13093	2.25502	0.925761	0.637149
NA	NA	Val Val Val	NA	tripeptide	organic amino compound	1.0021	0.025342	0.483766	0.65611	0.266197	0.352201	0.158961	0.799571	0.487046	0.414553	0.769297	1.88107	0.568471	2.0762	0.917157	1.15247	0.610835	0.988433	0.429813	0.349497	1.2701	0.541184	0.622467	0.929159	0.520525	1.31524	0.972215	3.43983	0.315228	0.848631	0.470786	0.406887	0.991061	0.942225	3.95717	0.226711	1.3823	3.4316	3.2637	0.459253	3.19701	2.838	0.993212	0.73648
NA	NA	Phe Ala Leu	NA	tripeptide	organic amino compound	0.91276	0.011239	0.200976	0.110976	0.188701	0.264443	0.300785	0.315898	0.613758	0.241257	0.528221	0.660977	0.291946	0.606589	0.536915	0.848032	0.414638	0.708967	0.409063	0.0526558	0.195221	0.444688	0.630791	0.494184	0.233339	0.482032	0.540389	1.7554	0.492719	0.0552786	0.242997	0.166663	0.941359	0.318126	1.45697	0.247721	0.689457	1.27614	0.687834	0.325521	1.68532	1.5952	0.790691	0.512396
NA	NA	His Arg Asp Ala	NA	polypeptide	organic amino compound	-0.72446	0.039743	2.14525	0.995863	4.28851	2.85305	0.901072	0.627382	0.719522	1.62508	0.312405	2.10145	2.05888	2.76592	2.18223	2.21081	2.82883	1.06494	0.352239	0.355472	2.34061	1.20441	1.85499	1.0084	4.04135	1.02606	4.89631	1.22733	0.695765	0.71636	0.819475	0.170572	1.30413	0.584142	1.32857	5.7726e-06	3.18882	0.461413	0.458268	0.105364	0.483352	2.21779	1.3486	0.743769
NA	NA	Lys Val Val Arg	NA	polypeptide	organic amino compound	-0.84277	0.017525	0.584638	0.846855	0.329068	1.01827	0.675777	0.593962	0.790537	0.867137	0.0306913	2.25405	1.97392	4.13675	1.05825	1.1546	0.995693	0.918615	1.00128	0.593109	0.479545	1.24616	1.69175	0.625024	0.75002	0.581753	0.739018	1.43388	1.72834	0.632281	0.298214	0.22271	1.13794	1.10765	0.700082	0.00283469	1.68589	0.223252	0.640183	0.111067	0.409359	0.675286	0.483402	0.284522
NA	NA	Leu Ser Asn His	NA	polypeptide	organic amino compound	-0.87827	0.024034	3.5722	0.474611	1.02275	1.92768	6.33558e-06	1.73334	0.543805	1.5045	0.286937	4.17375	2.16087	4.7561	2.54238	2.53834	2.18839	1.3992	0.562216	1.60617	1.92088	0.393225	0.490011	0.883692	2.02912	1.46181	1.2558	1.37789	1.52444	0.293452	0.454666	0.00679887	0.438499	2.49963	1.01857	0.123887	2.35438	0.016857	1.1929	0.0449777	0.00669809	0.973742	0.758035	0.493299
NA	NA	Ile Tyr Lys Asp	NA	polypeptide	organic amino compound	-1.384	0.032696	0.496272	0.0131891	0.0839263	4.15802	0.143452	0.938799	0.879602	0.938325	0.0251101	1.41495	0.0411437	1.50996	2.02688	0.259439	0.0583515	3.24741	1.19731	0.0113971	0.249965	0.0486574	5.23068	0.441926	0.374157	0.611185	1.28927	1.57503	0.541088	0.215793	0.00314608	0.0041995	0.785184	1.03408	0.905665	5.7726e-06	0.0214603	0.0610359	1.06794	0.0121739	0.170708	0.00385286	0.050513	0.0365136
NA	NA	Met Met Lys Lys	NA	polypeptide	organic amino compound	-1.4024	0.03229	0.491065	0.0252228	0.0983043	4.33021	0.148642	0.888547	0.886768	0.908574	0.0315137	1.36294	0.0588806	1.4998	2.17029	0.254142	0.0842825	3.2994	1.19476	0.0230783	0.230031	0.0607751	5.50303	0.472289	0.380768	0.591904	1.34718	1.59873	0.536123	0.20606	0.00177837	0.0173875	0.776958	1.00331	0.937789	0.00238675	0.0355862	0.0804537	1.04221	0.0284026	0.166042	0.0123897	0.0661861	0.0519559
NA	NA	Asn Gln Lys Phe	NA	polypeptide	organic amino compound	-1.4325	0.034417	0.509363	0.0109654	0.106175	4.59745	0.155984	0.8458	0.917733	0.875538	0.0176015	1.47097	0.0514439	1.41116	2.23689	0.273605	0.0616113	3.17052	1.14919	0.0157626	0.238383	0.0544504	5.94417	0.426336	0.413278	0.644814	1.3436	1.56939	0.525972	0.218301	0.00205888	0.00390058	0.788844	0.988339	0.989263	0.00277933	0.041393	0.0833997	0.974444	0.0174355	0.174351	0.00628649	0.0630704	0.0449575
NA	NA	Trp Val Val	NA	polypeptide	organic amino compound	-1.7275	0.001722	0.699215	0.227217	0.342354	2.59336	0.994924	0.702711	0.896989	0.779654	0.517309	1.70055	0.358463	1.27831	2.62904	2.60502	3.75883	0.468388	0.130179	0.333671	1.76097	3.7257	2.66513	0.372964	0.781538	0.0848051	3.49454	1.30759	0.833203	1.18932	0.521466	0.0221478	0.366073	0.216063	0.15946	0.00916569	0.542957	0.0856539	1.11984	0.0730252	0.0706262	2.58672	0.223665	0.167189
NA	NA	Met Met Pro	NA	polypeptide	organic amino compound	-1.8359	0.027934	0.00385586	0.126748	0.0448596	0.0192581	0.0841901	0.00238926	0.00555337	0.128894	0.121188	0.0282036	0.278473	0.00604571	0.0305081	0.0058638	0.0106651	0.0108111	0.00072402	0.00345611	0.000880725	0.0614244	0.00567096	0.00261406	0.00646681	0.00984868	0.00584225	0.000791931	0.0171768	0.102117	0.0110189	0.0544502	0.00350248	0.0363245	0.00175122	0.00150976	0.00154431	0.00113269	0.000991105	0.000478681	0.00818441	0.00389211	0.00239769	0.0101011
NA	NA	Met Trp Ser Lys	NA	polypeptide	organic amino compound	-2.4168	0.0058554	0.752397	0.0342032	0.184106	9.92557	0.268424	2.30169	1.70186	1.27347	0.011782	1.2032	0.0718684	2.05956	4.84287	0.15404	0.126299	7.69739	1.80028	0.0110739	0.545341	0.0704396	6.72095	1.37049	1.06705	1.36675	1.21857	1.74885	0.621788	0.432947	0.0151303	0.0862346	0.937911	0.488636	1.00438	5.7726e-06	0.112544	0.0564389	0.570953	0.00659403	0.303765	0.0155225	0.113179	0.119298
NA	NA	Phe Arg Thr Glu	NA	polypeptide	organic amino compound	-2.5242	0.0053523	0.714875	0.0258869	0.162363	10.4627	0.235956	2.43383	1.77446	1.32217	6.32707e-06	1.17613	0.0184939	2.20878	5.05059	0.0696622	0.0810846	7.47719	1.98001	5.854e-06	0.65326	0.059452	6.88373	1.39012	1.07916	1.39079	1.18711	2.05414	0.641782	0.384607	0.011892	0.0437459	0.874567	0.507746	0.997867	5.7726e-06	0.0415936	0.0459115	0.618158	6.3661e-06	0.272112	6.5077e-06	0.0515439	0.0746328
HMDB0002339	151018	5-Methoxytryptophan	C12H14N2O3	amino acid derivative	organic amino compound	-0.96598	0.016801	1.41902	0.0128756	0.194261	2.53266	0.0451894	0.176268	2.14962	1.1086	0.0878265	5.40917	0.443505	4.82735	2.62082	2.14506	2.30868	2.39301	1.11443	0.185454	1.93343	0.926389	2.00631	2.78869	2.94876	1.9503	2.29187	2.3119	1.33844	0.154456	0.0278424	0.111523	0.0553295	0.87016	1.10617	0.0136085	0.617118	2.45378	2.32031	0.176244	1.64536	0.606532	0.443127	0.666151
HMDB0000641	5961	Glutamine	C5H10N2O3	amino acid	organic amino compound	2.4522	4.4826e-05	0.0489591	0.220155	0.110061	0.262912	0.179076	0.25027	0.129744	0.113595	0.258361	0.261059	0.107455	0.20253	0.166835	0.291122	0.0903362	0.518369	0.0422009	0.21712	0.146622	0.200568	0.346096	0.133606	0.183527	0.152755	0.163559	0.718547	0.0416516	0.312352	0.163582	0.661425	1.91326	0.211429	1.04099	2.15008	0.311915	0.685877	0.792112	1.18355	1.80569	1.51455	0.364511	1.58236
HMDB0033951	876	Methionine	C5H11NO2S	amino acid	organic amino compound	1.6736	0.0014714	0.282474	0.16773	0.132373	0.431374	0.013244	0.156112	0.144565	0.177631	0.316154	1.50935	0.72143	1.0099	0.299827	0.410615	0.0223844	0.728683	0.403866	0.213396	0.49231	0.291983	0.248598	0.264686	0.0325328	0.376702	0.391216	1.0827	0.151384	0.43094	0.392137	0.646889	2.06222	0.668669	1.23829	0.283901	0.955557	1.20449	1.54459	0.632487	3.53325	1.45922	0.415212	0.684552
HMDB0000187	5951	Serine	C3H7NO3	amino acid	organic amino compound	1.4065	0.020385	0.308045	0.332952	0.191805	0.399268	0.294557	0.401484	0.386236	0.605017	0.190134	1.26008	0.595538	0.896353	0.478837	0.527943	0.288287	0.787779	0.231214	0.142911	0.515422	0.460248	0.545628	0.34391	0.6487	0.566631	0.47449	0.823382	0.205779	0.951218	0.128194	0.55666	2.38791	0.555409	0.808306	4.96705	0.94126	0.871591	1.05617	0.19182	1.96411	1.23789	0.583013	0.570103
HMDB0000159	6140	Phenylalanine	C9H11NO2	amino acid	organic amino compound	1.2412	0.021587	0.0816911	2.30122	0.145595	0.112015	0.201295	0.181388	0.0270231	0.125753	0.272699	0.314352	0.913915	1.16694	0.102868	0.126843	0.0641876	0.217354	0.0711772	0.850567	0.103508	0.097935	0.0927586	0.0598865	0.0649103	0.132481	0.0784511	0.35212	0.0424168	0.269923	0.295739	0.243609	1.35081	0.189204	1.96602	1.07203	0.360341	0.317292	0.354055	0.41957	1.11159	0.661963	0.165988	0.372278
NA	439401	4-Methylene-L-glutamine	C6H10N2O3	amino acid	organic amino compound	1.1458	0.028465	0.536222	0.292702	0.0642845	0.496119	0.279544	0.148551	0.476629	0.245087	0.466062	1.45117	0.303171	1.00659	0.797448	1.16879	0.277374	1.4316	0.360449	0.130586	0.575216	0.413701	0.600753	0.400223	0.60593	0.736036	0.522284	0.955033	0.824164	0.347457	0.0652132	0.139147	1.31687	0.782968	0.527477	0.717179	1.1534	1.24469	1.43148	0.260978	3.28036	2.44234	0.454402	0.146691
HMDB0000687	6106	Leucine	C6H13NO2	amino acid	organic amino compound	1.1145	0.010594	0.135627	2.73668	0.105631	0.139453	0.0719012	0.183509	0.0431166	0.0757971	0.489939	0.487776	0.832567	1.40047	0.124864	0.148686	0.0888108	0.273045	0.127375	0.647529	0.173618	0.159757	0.111504	0.101251	0.072992	0.176624	0.133773	0.691919	0.0396077	0.23959	0.34656	0.3605	1.00627	0.227807	0.841648	0.577873	0.556201	0.426145	0.849593	0.603788	1.30233	0.860897	0.257891	0.549816
HMDB0001645	21236	Norleucine	C6H13NO2	amino acid	organic amino compound	1.0326	0.014474	0.0960321	1.80786	0.0801121	0.104348	0.0814756	0.139152	0.0282353	0.055461	0.398007	0.423456	0.684608	1.55325	0.0773569	0.125663	0.0577481	0.336455	0.098877	0.520243	0.136733	0.106403	0.100467	0.0855059	0.0578489	0.164621	0.121206	0.421562	0.0420201	0.191757	0.297081	0.293878	0.635749	0.186586	0.571757	0.459874	0.350614	0.388241	0.646502	0.615684	1.13284	0.636207	0.161673	0.432449
HMDB0000696	6137	L-Methionine	L-Methionine	amino acid	organic amino compound	0.93462	0.0097694	0.166878	0.298906	0.571975	0.249886	0.139234	0.623359	0.66492	0.741819	0.196699	0.832552	0.595107	0.804043	0.235433	0.321019	0.121141	0.441849	0.185172	0.147387	0.261766	0.242533	0.18087	0.225569	0.164542	0.226751	0.236804	0.856736	0.816876	0.240614	0.319424	0.422072	1.2972	0.390986	0.80397	0.387481	0.555121	0.780033	0.927495	0.449302	0.0349728	1.14403	0.348378	0.582877
HMDB0000172	6306	Isoleucine	C6H13NO2	amino acid	organic amino compound	0.92318	0.024812	0.507011	2.0228	0.392611	0.416995	0.376535	0.526629	0.424433	0.499353	0.587204	0.411751	0.779336	1.5637	0.390798	0.500409	0.328989	0.489568	0.449432	0.706799	0.470509	1.28783	0.354874	0.91408	0.305654	0.4245	0.214483	1.01105	0.299415	1.81071	0.60778	0.476302	1.07739	0.570601	1.66842	0.501568	0.852087	0.285227	0.835011	3.01786	2.05798	1.20797	0.480011	3.03482
HMDB0000182	5962	Lysine	C6H14N2O2	amino acid	organic amino compound	0.89217	0.032279	0.662499	0.299164	0.228982	0.680831	0.28274	0.383311	0.279619	0.458033	0.896486	0.831938	0.908465	0.575952	0.420466	0.687296	0.112068	1.46385	0.297275	0.066011	0.527111	0.739508	0.265691	0.392384	0.562945	0.656621	0.370283	0.443081	0.462972	0.222549	0.228322	0.365199	1.03007	0.478609	1.64246	2.28679	0.370185	0.337225	0.490745	0.349879	0.783478	1.53969	0.762674	0.461892
HMDB0030396	1148	DL-Tryptophan	C11H12N2O2	amino acid	organic amino compound	0.72324	0.041506	0.395617	0.376338	1.12956	0.406943	0.256809	0.394603	0.364851	0.389607	0.155073	0.343691	0.1812	0.353014	0.418891	0.612419	0.359119	0.122568	0.406996	0.441086	0.169606	3.2239	0.384675	0.329284	0.400658	0.143893	0.592284	0.462253	0.341728	0.19456	0.116579	0.379772	0.794945	0.487791	0.799475	1.53048	1.09122	0.521126	0.506239	0.418924	1.41089	0.426557	0.518885	0.533368
MDB0062225	2901	Cycloleucine	C6H11NO2	amino acid	organic amino compound	-0.94004	0.03519	0.218776	0.327096	0.351487	1.38137	0.281014	0.363242	1.9574	0.457103	0.335159	1.86472	0.28404	1.99994	2.32314	0.771159	1.09089	3.66946	0.338916	0.145956	1.0068	0.977484	0.915238	1.79423	1.83122	1.03587	3.46866	3.28299	0.881612	0.619829	0.164032	0.0574406	0.384294	0.703233	0.518345	0.0910488	0.717539	0.553772	2.7465	0.217812	1.42866	0.32946	0.301712	0.413492
HMDB0013648	9835868	Palmitoleoyl-EA	C18H35NO2	amino alcohol	organic amino compound	-1.1509	0.047139	1.35269	0.23707	2.26348	0.460821	0.214712	3.46029	0.0549341	2.16424	0.34295	1.30156	1.78456	3.14666	2.17283	1.91086	3.73871	1.2458	0.074099	0.214873	0.289317	0.523893	0.0801386	0.0331129	1.03445	1.65493	0.322067	0.0135619	2.08594	1.98691	0.405791	0.0845452	0.114803	0.594447	0.180154	0.126004	0.132476	0.261544	0.00734881	0.284733	0.11215	2.48192	0.111822	0.420766
HMDB0000269	91486	Dihydrosphingosine	C18H39NO2	amino alcohol	organic amino compound	-1.0947	0.044655	1.127	0.208426	0.130335	0.427373	0.238891	0.483829	0.0610524	0.751488	0.107089	3.67699	0.220998	3.66588	1.75062	0.417422	3.40672	2.92099	0.248135	0.153214	0.344077	0.336993	0.135482	0.0725627	5.03562	1.50987	0.32904	0.137249	1.05401	1.3481	0.237055	0.055002	0.305073	1.27419	0.641568	0.0281904	0.98064	0.278792	0.514369	0.15209	0.533393	0.849291	0.37559	0.761338
NA	73672	Isoxaben	C18H24N2O4	azole	organic heterocyclic compound	-1.4781	0.0020844	0.342554	0.0325546	0.0717801	1.15289	0.330777	0.135544	0.118508	0.748592	0.137925	0.357581	0.145891	0.825772	0.129073	0.211552	0.194415	0.920817	0.62423	0.0988844	0.369306	0.178286	1.56909	0.33059	0.540398	0.354466	0.116407	0.991495	1.38837	0.257165	0.0314373	0.000926744	0.0296845	0.140975	0.0338967	0.139279	0.273154	0.215293	0.492708	0.00209476	0.143102	0.169006	0.124948	0.0891189
HMDB0062769	7768	6-Caprolactam	C6H11NO	lactam	organic heterocyclic compound	-1.3803	0.016668	9.23379	1.21123	1.04858	9.9805	0.939766	0.899529	1.2093	1.28409	0.809603	0.820435	0.968301	1.06451	1.263	11.9135	9.77806	0.889629	9.80543	1.11651	9.0943	9.97218	1.95606	0.500194	12.3788	0.760959	0.534589	0.848765	8.78621	1.10047	0.868132	0.736179	0.719662	1.23389	8.31115	0.777219	1.09351	0.640235	1.03983	1.25441	1.42389	0.898084	0.921257	1.33674
HMDB0000034	190	Adenine	C5H5N5	purines	organic heterocyclic compound	-0.66919	0.045452	2.10978	0.352321	0.412183	1.60998	0.927386	1.58362	0.462925	1.83575	1.06974	1.67682	0.531504	1.47835	0.833965	0.708577	0.875518	1.65217	0.486527	0.519271	0.483749	1.15569	0.919852	1.35702	1.76483	0.457316	1.52796	0.430893	0.439443	0.967881	1.39289	0.311859	0.531223	0.390855	0.469855	0.200034	0.397384	1.96792	0.444893	0.421855	0.441145	0.904571	0.249082	0.790222
HMDB0000050	60961	Adenosine	C10H13N5O4	purine ribonucleoside	organic heterocyclic compound	-1.5817	2.3713e-06	1.73425	1.03687	1.89763	3.24008	3.47882	2.63035	1.43984	3.66193	2.18206	0.806703	1.76019	1.04513	2.46699	1.26729	1.36898	1.67348	0.506525	0.663693	0.479353	2.79328	0.823261	1.50546	4.5651	0.860037	1.85506	1.00466	1.64871	2.55122	0.487796	0.643111	0.525515	1.06933	0.563199	0.011908	1.11166	0.676028	0.49264	0.166242	0.458507	0.595059	0.500443	0.651881
HMDB0011103	91611	1,7-Dimethyluric acid	C7H8N4O3	purines	organic heterocyclic compound	-2.0415	0.0098981	9.83851	0.0862577	0.277622	0.0635979	0.133425	4.2952	0.686651	2.85757	4.81368	10.3534	0.471257	2.27929	0.21062	10.292	0.0776645	0.087532	0.0327209	1.59953	0.214766	0.0676993	0.893044	8.23312	0.133391	4.40068	0.404665	0.122341	8.54209	0.054596	3.90099	0.0371523	0.210801	0.0829821	0.0827894	0.986913	0.0970914	0.0680092	0.950118	0.044232	0.177603	0.0863144	0.381	1.2816
NA	5354568	Glycidyl oleate	C21H38O3	cyclic ether	organic heterocyclic compound	-2.6202	0.0010292	0.609699	0.515251	3.02786	1.67352	0.0881544	4.49166	0.0606927	0.33056	0.88783	1.22062	0.312766	0.505504	1.64466	0.320111	0.267164	0.200941	1.38443	0.0617112	0.69034	0.401671	0.0961428	2.34559	1.6458	3.70182	0.235792	0.182428	0.997554	5.56698	0.0906678	0.18954	0.0682509	0.451802	0.0944192	0.114314	0.580194	0.161071	0.223188	0.0590469	0.133659	0.172211	0.130116	0.0646022
HMDB0059667		3-methyl sulfolene	C5H8O2S	organosulfur	organic heterocyclic compound	1.5374	0.0010145	0.184401	0.159522	0.0962831	0.264696	0.175512	0.137464	0.110091	0.128843	0.193818	0.924634	0.658101	0.863755	0.290369	0.357579	0.150688	0.463161	0.255315	0.135164	0.291924	0.265106	0.18264	0.268088	0.175159	0.219329	0.263483	0.936596	0.129448	0.266001	0.321171	0.384202	1.35734	0.371949	0.947347	0.229189	0.578773	0.789894	1.03926	0.449214	2.15535	1.22167	0.35837	0.631731
HMDB0001898	26818	Urobilinogen	C33H44N4O6	tetrapyrrole	organic heterocyclic compound	1.5759	0.04497	0.0473485	0.304194	0.163236	0.0325906	1.05877	1.19721	0.0546482	0.98313	2.0198	3.43167	0.44013	1.2789	0.0166182	7.82282	0.556116	0.0100808	0.0219924	1.48602	0.0312638	7.03848	0.0268693	2.48226	0.568031	0.413841	0.0514865	0.328422	1.25963	0.354736	0.238278	0.111531	8.54654	0.335688	2.08116	0.00879212	0.451206	8.4128	1.61374	2.46074	5.04662	4.7306	5.43226	0.143761
HMDB0012497	79803	1-Pyrroline	C4H7N	pyrroline	organic heterocyclic compound	1.0621	0.015961	0.162303	0.191162	0.104904	0.267222	0.163078	0.243993	0.250563	0.147294	0.173622	0.623729	0.114175	0.279463	0.276218	0.391455	0.176313	0.5572	0.120379	0.596589	0.251416	0.223957	0.2698	0.328265	0.275801	0.226549	0.250107	0.603721	0.304035	0.452118	0.0955358	0.162713	0.524502	0.31391	0.40817	1.71462	0.47023	0.375441	0.592814	0.214304	1.16888	0.727435	0.223961	0.258886
HMDB0062765	7276	Styrene oxide	C8H8O	cyclic ether	organic heterocyclic compound	-0.32981	0.049207	0.477345	0.948035	0.820821	1.08499	0.849559	0.923825	1.01507	0.945043	1.02834	1.00088	1.16395	0.951523	0.91995	0.862716	1.71543	1.09597	0.672666	0.844839	0.899457	1.10663	1.16821	0.82043	0.827709	2.12079	1.11982	1.46408	0.973422	3.42502	0.992263	0.807965	1.25499	1.10635	0.923358	0.940476	0.780335	0.79142	0.405725	1.07008	0.885666	0.878403	0.822658	0.989357
HMDB0000197	802	3-Indole-Acetic acid	C10H9NO2	indoles	organic heterocyclic compound	-0.92316	0.027227	0.359938	0.275512	0.250959	1.54358	0.678705	0.421197	0.619506	0.549839	0.108612	0.424739	0.713224	1.13882	0.696175	0.509756	0.981913	1.66453	0.378594	0.606891	0.339266	0.379131	3.72199	0.451468	0.907706	0.860468	1.06075	0.659422	0.297173	3.23102	0.70894	0.138013	0.166831	0.4977	0.224548	0.157568	0.548083	0.372063	0.470244	0.0908713	1.30477	0.277739	0.369455	0.528679
HMDB0014640	5284603	Oxycodone	C18H21NO4	organic heterocyclic compound	organic heterocyclic compound	1.1209	0.037462	0.713858	0.637771	0.712485	0.656987	0.94878	2.67974	0.504988	2.06223	1.54615	2.20527	2.7799	0.557782	2.53264	1.10572	0.3888	1.03274	0.338706	0.221275	1.38996	1.43642	5.82118	4.37457	0.8448	1.44447	2.55801	0.818081	0.398924	0.287682	0.405735	0.285324	2.54617	2.27338	2.66402	3.91888	1.59315	2.60552	5.80987	1.58392	1.88513	6.74772	1.00426	1.79728
NA	42607731	Helilupolone	C30H38O4	Flavonoids	organic heterocyclic compound	0.83545	0.046835	0.115548	0.0404151	0.0393319	0.117598	0.0574647	0.00791346	0.741592	0.361392	0.958272	0.21869	0.0289707	0.059793	0.21805	0.505404	0.0670565	0.0301362	0.0160986	0.00473798	0.154513	0.140347	0.110965	0.173451	0.521635	0.0841015	0.318107	0.563412	0.19014	0.0927049	6.04e-06	0.201881	0.42462	0.219375	0.0701365	0.0819889	0.266241	0.124357	0.514298	0.458786	0.296031	0.894135	0.75374	0.501232
NA	97332	Quercetin Pentamethyl Ether	C20H20O7	Flavonoids	organic heterocyclic compound	-1.6484	0.016961	2.15697	0.0885887	0.0430937	3.67327	0.057057	0.0911621	0.354384	2.02302	0.0149598	2.51383	0.372171	8.17413	0.457332	1.61866	2.58483	1.54628	4.52516	0.0804353	1.08154	0.228904	1.67836	1.19066	1.82236	1.72305	5.32071	12.1507	4.78148	1.17448	0.0296344	0.00106	0.00610205	2.89757	0.140033	0.0368274	3.5065	0.493201	0.0409904	0.00665917	0.0181119	1.09106	0.934658	0.375695
NA	21676156	5,7,8,3',4'-Pentahydroxy-3,6-dimethoxyflavone	C17H14O9	Flavonoids	organic heterocyclic compound	-1.793	0.034188	0.69101	3.64264	0.477742	0.159051	1.88412	0.146364	0.715626	3.8002	0.104436	0.333139	12.7011	0.35606	0.150771	0.0506433	0.12889	0.156992	0.147895	0.251334	0.187567	6.45569	1.52582	1.76216	4.38557	0.133756	0.379839	0.226329	0.35655	1.90217	3.1882	0.109884	0.10138	0.100951	0.849118	2.09941	0.444081	0.502414	0.419276	0.156399	0.830562	0.419033	0.160546	0.267244
NA	3247059	24,25-epoxy-cholesterol	C27H44O2	hydroxy steroid	organic hydroxy compound	1.1029	0.03383	0.582215	0.399079	0.0309374	0.592586	0.375419	0.270239	0.166029	0.193995	0.239761	0.238817	0.445873	1.09969	0.602536	0.735701	0.389645	0.319856	0.216161	0.384009	0.352647	0.160679	0.280185	0.285263	0.191081	0.454683	0.123966	0.554144	0.485235	0.69067	0.117555	0.428874	0.709422	0.738328	0.318548	0.241232	1.32191	0.222433	0.983877	0.188747	2.85888	1.21584	0.479562	0.332972
NA	5354133	Ricinoleic Acid methyl ester	C19H36O3	aliphatic alcohol	organic hydroxy compound	-2.0038	0.011605	1.24799	0.854698	0.94422	9.30198	0.564794	3.10415	1.12218	4.43008	2.06462	1.46739	0.686725	3.16896	2.48126	0.914887	2.3946	0.576387	1.22936	0.536801	2.8393	2.47767	10.9516	22.1047	1.65089	3.04439	2.56671	0.812632	1.53926	1.07552	0.236288	0.348479	0.185589	0.925088	0.152284	0.30347	1.21397	1.74555	0.14447	0.53853	2.12631	0.601955	0.235427	0.193031
NA	5281365	Geranylgeraniol	C20H34O	alcohol	organic hydroxy compound	-2.1584	0.0026157	0.0449359	0.104614	0.82334	1.01973	0.277339	0.127441	2.56305	1.72475	0.0319793	0.822737	1.1101	4.07092	4.57082	0.00309301	8.00519	1.23951	0.701998	0.634399	2.13941	0.152789	1.81126	4.77717	1.58064	0.518532	2.85086	3.64513	2.94254	0.700677	0.0315928	0.00372574	0.00685523	3.16992	0.00321831	0.0288456	0.0727052	0.280734	0.083202	0.203963	0.118769	6.51e-06	0.00633873	1.2715
NA	9547215	Bufalin	C24H34O4	hydroxy steroid	organic hydroxy compound	-2.7038	0.0038381	0.259409	0.0210138	0.29116	1.33278	0.0589824	0.165229	0.546021	0.813709	0.0134388	0.757336	0.547455	1.03018	0.497068	1.58451	2.48081	0.160294	0.049884	0.125072	0.475485	0.0312815	5.16158	0.64983	1.57666	0.690643	6.32935	1.15622	0.453755	3.55917	0.0847372	0.0152139	0.0669862	0.262708	0.0636767	0.0464823	0.548786	0.291388	0.0804839	0.00787134	0.044154	0.0103104	0.510221	0.130489
NA	10244470	6-3-ladderane-1-hexanol	C18H30O	alcohol	organic hydroxy compound	-4.8817	0.00011215	2.94399	0.121554	2.08854	6.12413	0.040674	2.51731	0.116076	1.59257	1.46451	5.46604	0.451018	1.57995	2.78618	0.208644	0.410605	0.707913	0.522304	0.168466	2.87505	3.08042	0.31404	3.15344	5.8562	9.92123	0.0434913	0.0672399	1.17238	6.67699	0.0470183	0.024388	6.41e-06	0.26211	0.0366018	0.0130159	0.325189	0.0459704	0.0307681	0.10569	0.0443067	0.0959633	0.0227838	0.023588
NA	9966640	9,10-DiHOME	C18H34O4	hydroxy fatty acid	organic hydroxy compound	-1.2344	0.01498	0.581954	1.51772	0.32196	0.555092	0.706868	0.733158	0.0571139	0.436778	2.32708	1.26311	0.614716	1.52714	1.45637	4.51066	0.960974	1.35002	0.330568	0.110235	0.175502	3.94668	0.176809	0.653088	0.430364	0.610696	0.627768	0.466728	0.230275	0.538768	0.449655	0.190237	0.926593	0.342464	0.325939	0.0591772	1.35968	0.135262	0.321746	0.110522	0.135432	0.581215	0.109047	0.491881
HMDB0062652	5282944	9-HODE	C18H32O3	hydroxy fatty acid	organic hydroxy compound	-1.3361	0.0027503	0.734878	0.579308	1.25076	0.439793	0.511355	1.73178	0.306521	0.831449	2.45767	1.72139	1.22437	3.07399	0.926326	1.5405	0.496915	1.01294	0.627339	0.644524	0.594972	1.04286	0.805548	2.06001	1.3943	6.54495	0.505156	0.650974	0.66223	1.71044	0.340648	0.251253	0.469954	0.617999	0.509446	0.24604	0.741537	0.335311	0.410039	0.245795	0.58561	0.713025	0.367931	1.0741
HMDB0094672	16064	3-hydroxy-tetradecanoic acid	C14H28O3	hydroxy fatty acid	organic hydroxy compound	-1.3557	0.01226	0.764723	0.98972	0.202644	1.48982	0.220513	0.449754	0.548154	0.482922	0.492594	0.752556	0.414124	5.38161	0.5227	0.404652	0.0908891	1.67158	1.75858	0.129375	0.364914	1.14428	0.288102	2.98752	1.13233	0.602258	1.48127	0.738837	1.1096	0.173749	0.153953	0.063144	0.258017	0.364762	0.25426	0.0556698	0.3961	0.397503	0.499296	0.0999595	0.389632	0.334982	0.113704	0.29444
NA	10236635	12,13-DiHOME	C18H34O4	hydroxy fatty acid	organic hydroxy compound	-1.471	0.0034318	0.225465	0.373136	2.39193	0.374506	2.43587	2.0683	0.242771	3.07751	2.67199	0.440471	1.36687	1.52921	0.315096	5.44851	1.12286	0.701077	0.467766	0.212003	0.379435	1.43986	0.266271	0.625544	1.01232	2.30049	0.599721	0.220048	0.495638	1.18588	1.48865	0.112902	0.236943	0.381024	0.289741	0.198535	0.548685	0.372891	0.134232	0.1464	0.262841	0.606493	0.171466	1.91163
HMDB0062296	5283192	15S-HEPE	C20H30O3	hydroxy fatty acid	organic hydroxy compound	-1.7832	0.00030209	1.58662	1.82253	1.85	0.568068	0.971239	1.00766	0.0259753	1.38725	0.844046	5.05475	2.7659	1.42716	3.24252	1.39693	0.451518	0.15954	0.437062	0.432539	0.27315	1.38189	0.102111	1.15393	0.561332	3.47085	3.23498	0.659429	0.53959	0.75749	3.45405	0.0828106	0.251261	1.22306	0.420273	0.368454	0.468586	0.147796	0.0773204	0.953206	0.144939	0.657449	0.0746244	0.926588
NA	5283190	12R-HEPE	C20H30O3	hydroxy fatty acid	organic hydroxy compound	-2.0267	0.026412	0.524183	0.516451	10.7484	0.237748	7.09465	2.89597	0.319534	15.1537	3.36386	0.777114	23.4764	0.787359	1.35728	0.494002	0.575264	0.307672	0.115783	0.676688	0.161594	8.9229	0.549967	0.431699	0.520085	2.33999	0.352616	0.46034	0.748673	7.4564	0.60568	0.203181	2.70021	2.0029	1.56268	0.361789	0.291168	0.469814	0.660135	0.233914	0.163035	0.769029	0.493248	1.01093
NA	69417	2-Hydroxyoctadecanoic acid		hydroxy fatty acid	organic hydroxy compound	-2.3688	0.011551	0.453317	4.10389	0.422555	0.175548	0.0738117	0.390186	0.572933	0.251573	0.590331	0.886535	0.511692	7.43083	1.62379	0.180694	0.0635969	0.979883	0.462553	0.1199	0.822131	1.95144	1.64047	9.17402	0.788513	1.05582	1.2753	0.377957	1.63841	0.264667	0.055331	0.00947686	0.344305	0.336306	0.230161	0.0713003	0.169424	0.0615009	0.570187	0.191614	0.277461	0.438258	0.0344184	0.410904
HMDB0002392	73659	Maslinic Acid	C30H48O4	hydroxy fatty acid	organic hydroxy compound	-1.4549	0.039264	0.722551	0.242641	0.149495	7.90172	0.133409	0.510566	1.7005	2.89728	0.201465	0.622955	0.551135	0.392386	1.13468	0.992917	0.52802	0.263968	4.74018	0.309704	0.353082	0.166619	0.87266	0.380597	0.495658	1.10559	0.307938	1.86854	0.944075	1.01633	0.0908383	0.0535837	0.330859	0.883732	0.197443	0.302137	0.227761	0.138451	1.01319	0.0489534	0.184835	0.107255	0.274229	0.0825468
HMDB0000626	222528	Deoxycholate	C24H40O4	cholanic acid	organic hydroxy compound	-0.73028	0.035673	2.3906	1.08901	0.396835	1.03385	0.171993	1.75501	0.290392	0.930454	0.819396	2.56088	2.71133	3.62671	1.21228	3.08717	0.826009	0.697731	0.249742	3.01921	0.976906	0.249715	0.512866	0.58548	1.03446	0.945668	0.89802	0.785805	1.17367	0.135388	0.882705	0.0244398	0.87194	1.63074	0.868356	0.161477	1.24777	0.634208	0.718336	1.37475	0.059933	0.404224	0.28572	0.483454
HMDB0000946	31401	Ursodeoxycholic acid	C24H40O4	cholanic acid	organic hydroxy compound	-0.96385	0.016143	3.98311	1.02022	0.649032	1.7149	0.173737	2.05213	0.457889	1.37841	0.688071	4.61919	2.68031	5.47292	2.15916	4.18802	1.85245	0.889496	0.375041	1.84024	1.33792	0.501839	0.374028	0.811466	1.66066	1.45769	1.04016	1.61029	1.30806	0.245696	0.340903	0.0243114	0.40574	2.40681	1.09015	0.0020351	2.16681	0.700664	1.14563	0.474653	0.151909	0.711163	0.533569	0.406858
HMDB0000308	92997	3b-Hydroxy-5-cholenoic acid	C24H38O3	cholanic acid	organic hydroxy compound	-1.628	0.012282	0.503218	0.0042122	0.987562	2.76191	0.00898202	0.352364	1.75493	0.284214	0.0040699	2.89905	0.135187	2.05005	1.07975	0.822995	2.34769	2.08755	0.336265	0.024202	1.95365	0.00469617	7.72619	0.866592	2.67497	0.771912	7.70162	5.93883	0.642752	1.22649	0.0064863	0.00622134	0.00708269	0.676955	0.450671	0.00318779	1.52714	0.737618	0.552062	0.0072326	0.230867	0.0159865	1.48955	0.0389362
NA	164950	Robustine	C12H9NO3	phenols	organic hydroxy compound	-5.8524	0.03789	0.0915657	0.048448	6.29e-06	0.0482679	6.34e-06	6.72e-06	0.0261895	1.95066	0.101413	0.0389856	6.14e-06	6.05e-06	0.23527	0.0720223	6.43e-06	12.8793	6.42e-06	5.85e-06	5.19951	0.0359565	0.183598	3.92493	6.49e-06	5.88956	2.1588	0.0587275	0.0179705	0.0293424	0.0267401	5.95e-06	6.41e-06	6.51e-06	6.6e-06	0.0304295	6.98e-06	6.59e-06	0.0691407	0.0207333	0.0294567	0.0274647	6.49e-06	6.56e-06
NA	441988	Aspidofractine	C22H26N2O3	alkaloid	organonitrogen compound	-1.1648	0.0096323	0.453287	0.061451	0.36078	0.504918	0.242001	0.268628	0.995904	0.273964	0.884313	2.35806	0.28385	0.785825	2.01037	0.114978	0.0451657	1.2066	0.284228	0.0798064	0.694959	0.836827	1.89143	1.37866	0.471306	0.597995	1.24339	1.35373	0.9052	0.762264	0.0271562	0.0176043	0.17176	0.820119	0.245763	0.0484521	0.291412	0.0331522	0.919331	0.00400535	1.15563	0.0816763	0.146397	0.0460817
HMDB0000824	188824	O-propanoyl-carnitine	C10H19NO4	betaine	organonitrogen compound	-1.3527	0.011295	0.910989	0.232714	0.300596	1.48664	0.423181	0.323421	1.8221	0.963463	0.547054	7.51059	0.541604	2.206	4.80077	3.56748	1.12323	0.979036	1.4206	0.118953	0.338006	1.42352	1.2263	2.28063	1.44123	0.764218	2.07002	3.35372	2.54104	0.444446	0.0753865	0.0419974	0.260674	2.84828	0.327123	0.0259027	1.60553	0.201207	0.821931	0.0504925	0.887978	0.214418	0.133101	0.423493
NA	161052	Verazine	C27H43NO	alkaloid	organonitrogen compound	-3.9105	0.0078142	0.614124	30.5462	2.80524	0.303115	0.276572	18.5975	0.169511	10.7285	0.0279851	0.0582133	0.316232	0.242991	0.037453	0.00338856	0.00997302	0.00490345	0.0132202	0.569639	8.42599	0.00938897	1.27887	1.75735	11.0735	3.43844	3.04117	7.15093	0.03071	6.63826	5.63731	5.95e-06	0.0452609	0.335688	0.0046826	0.019205	0.0349148	0.00993318	3.13335	0.00122058	0.00300705	0.0250296	0.193563	0.0194204
HMDB0015057	644073	Buprenorphine	C29H41NO4	alkaloid	organonitrogen compound	-6.7573	0.045639	0.0522158	18.057	6.29e-06	5.93e-06	6.34e-06	6.72e-06	6.84073	6.57e-06	6.33e-06	47.4247	6.14e-06	0.117607	0.0619557	0.241679	35.8927	12.3738	0.0556524	5.85e-06	1.25364	0.390321	0.140958	5.71e-06	0.038345	0.200815	6.94e-06	1.15481	3.12806	6.78e-06	6.04e-06	5.95e-06	0.0582435	0.0388536	6.6e-06	5.77e-06	6.98e-06	6.59e-06	0.0757726	6.37e-06	0.282011	0.0639508	0.0381561	6.56e-06
HMDB0001276	496	N1-Acetylspermidine	C9H21N3O	acetamides	organonitrogen compound	-0.88331	0.016337	2.33833	1.46643	1.47289	0.754094	1.8906	2.40154	0.130574	1.90778	1.43098	0.0991035	2.75133	0.126915	1.40055	3.35451	0.922567	1.6043	0.571593	0.559964	1.53818	2.13543	0.034003	0.206784	0.876968	2.52061	0.601131	0.175197	1.24596	1.16102	0.380646	0.0611636	1.67799	0.900468	1.5517	0.356926	1.1719	0.26731	0.0657174	0.807604	0.0408821	0.891513	0.314669	1.55272
NA	5281148	Falcarindiol	C17H24O2	Other	Other	-0.69424	0.041003	3.22881	1.5825	0.55785	1.36093	0.192111	1.47765	0.377142	1.17685	1.21346	2.91819	3.55591	3.88513	1.61218	3.09587	1.0935	0.968584	0.386249	2.07286	1.32043	0.339187	0.633563	0.744944	1.44802	1.08164	1.00526	1.16709	1.46616	0.18906	0.801393	0.00252529	0.925836	2.18985	1.10337	0.183788	1.75103	0.501165	0.843395	1.84551	0.0559576	0.541787	0.420685	0.407096
NA	6438777	814a-Homocalcitriol	C28H46O3	Other	Other	-1.5805	0.00017685	1.13201	1.89971	0.654043	2.67742	1.07108	0.662376	2.98456	0.950284	0.0979519	4.30324	3.58033	2.78899	0.945514	2.0522	2.30369	1.79279	0.908335	0.561171	0.983854	2.0216	4.44016	1.99738	2.01527	0.466462	0.511947	1.58467	0.355366	1.6135	0.219177	0.109812	0.608772	0.867629	0.451825	0.0990082	0.910376	0.157328	2.38766	0.377626	0.411373	0.108399	0.0940116	0.164785
HMDB0037517	566940	2-5,8-Tetradecadienylcyclobutanone	NA	other	other	-1.3227	0.020427	0.658083	0.703225	0.727784	0.57148	0.597574	9.35034	0.291466	0.451389	2.02711	0.563801	0.512045	2.30406	0.7508	0.684091	1.0156	1.49753	0.67962	0.581932	1.05171	2.57562	0.562829	1.40755	0.396063	3.71231	0.759609	0.941618	1.10463	1.83331	0.66828	0.21998	1.47526	0.826053	0.58178	0.685167	0.285184	0.321636	0.682468	0.312777	0.354165	0.64934	0.499247	0.555775
HMDB0001265	65369	beta-L-Fucose 1-phosphate	C6H13O8P	other	other	-3.2177	0.0091155	0.0664363	0.111213	0.0454835	0.0557009	0.0198765	0.0382891	0.0245118	1.12796	0.0220262	0.017762	0.0260494	0.0942385	0.0233026	0.75341	0.023044	0.601972	0.0237452	0.0267102	0.604626	0.0223796	0.386155	1.70355	0.022383	1.57839	0.423925	0.0146387	0.0262896	0.0248579	0.0265234	0.0246731	0.0244062	0.0231012	0.0223627	0.0135316	0.0266	0.0237653	0.046108	0.0325666	0.0189311	0.0222852	0.0276736	0.0230726
NA	24755580	5-propylideneisolongifolane	C18H30	other	other	-2.1073	0.0066632	0.543729	4.5549	0.469757	0.207783	0.0888368	0.650727	0.623522	0.323201	0.721284	0.98105	0.593584	5.36818	1.77499	0.188698	0.071768	0.985388	0.567354	0.1425	0.913613	2.11403	1.66042	8.15878	0.881415	1.00951	1.18751	0.440699	1.5896	0.290748	0.0670718	0.0681899	0.424962	0.376634	0.271982	0.0816209	0.220827	0.0757774	0.588711	0.207687	0.340411	0.50338	0.0466373	0.470841
[truncated: 2 more columns]
