# Supplementary material for: Metabolic Dysfunctions of Intestinal Fatty Acids and Tryptophan Reveal Immuno-Inflammatory Response Activation in IgA Nephropathy
Source: Front Med (Lausanne). 2022 Feb 3;9:811526. doi: 10.3389/fmed.2022.811526 (PMC8850467; doi:10.3389/fmed.2022.811526)
Supplement: Supplementary file 5 [file Table_5.XLSX]

## Sheet: Sheet1
Table S5. Enrichment analysis of altered metabolite class by Fisher's exact test.
Enrichment analysis of all altered metabolites in feces
	Organic hydroxy compound	Organonitrogen compound	Organic heterocyclic compound	Organic amino compound	Lipid	Hydrocarbons	Carboxylic acid	Other	Total
Identified	104	24	89	337	136	56	73	24	843
Altered	17	6	15	102	49	4	14	5	212
P value	0.09	0.9	0.156	0.035	0.02	0.005	0.402	0.81
Enrichment analysis of differential Lipid in feces
	Unsaturated fatty acid	Saturated fatty acid	Oxo fatty acid	Fatty acid amide	Fatty ester	Arachidic acid	Glycerophospholipids	Total
Identified	30	9	5	16	32	21	23	136
Altered	6	1	5	8	8	15	6	49
P value	0.2	0.29	0.13	0.9	0.103	0.033	0.5
Enrichment analysis of differential metabolites in serum
	Fatty acid and derivatives	Carbohydrate	Nucleoside	Amino acid and derivatives	Carboxylic acid	Organic hydroxy compound	Organonitrogen compound	Organic heterocyclic compound	Other	Total
Identified	120	22	19	118	39	65	43	85	153	664
Altered	26	11	6	38	19	7	11	16	16	147
P value	0.9	0.03	0.4	0.02	0.005	0.05	0.71	0.58	0.001
