# Supplementary material for: Metabolic Dysfunctions of Intestinal Fatty Acids and Tryptophan Reveal Immuno-Inflammatory Response Activation in IgA Nephropathy
Source: Front Med (Lausanne). 2022 Feb 3;9:811526. doi: 10.3389/fmed.2022.811526 (PMC8850467; doi:10.3389/fmed.2022.811526)
Supplement: Supplementary file 6 [file Table_6.XLSX]

## Sheet: Sheet1
Table S6. Spearman's analysis of significantly altered lipids in fecal samples
Var1	Var2	cor	p_value		Spearson analysis between intestinal flora and metabolites in the eicosanoids and linoleic acid pathways
cis-9,10-Epoxystearic acid	Linoleamide	-0.0214286	0.939578		Data1	Data2	rho	pvalue	relation
pipecolic acid	Linoleamide	-0.278571	0.314709		pipecolic acid	Ruminococcaceae-family	-0.503297	0.0693754	negtive
Thromboxane B1	Linoleamide	0.0428571	0.87946		PGG2	Ruminococcaceae-family	0.731868	0.0041288	positive
Prostaglandin H1	Linoleamide	0.253571	0.361816		15-HETE-DA	Ruminococcaceae-family	0.617582	0.0213254	positive
Prostaglandin G2	Linoleamide	-0.135714	0.62962		Prostaglandin H1	Proteobacteria-phylum	0.534066	0.0521596	positive
Linoleamide	13-HpODE	0.421429	0.117699		PGG2	Micrococcaceae-family	-0.595604	0.0275084	negtive
9-HODE	13-HpODE	0.907143	3.06331e-06		Leukotriene D4	Lactobacillales-order	0.569231	0.0366345	positive
9-OxoODE	13-HpODE	0.771429	0.000756875		pipecolic acid	Faecalibacterium-genus	-0.525275	0.0567106	negtive
9(10)-EpOME	13-HpODE	0.889286	9.19297e-06		PGG2	Faecalibacterium-genus	0.542857	0.047887	positive
9,10-DiHOME	13-HpODE	0.585714	0.0217765		Leukotriene D4	Faecalibacterium-genus	-0.569231	0.0366345	negtive
cis-9,10-Epoxystearic acid	13-HpODE	0.764286	0.00090731		15-HETE-DA	Faecalibacterium-genus	0.507692	0.0666902	positive
pipecolic acid	13-HpODE	-0.267857	0.334444		11beta-PGF2	Faecalibacterium-genus	0.525275	0.0567106	positive
Thromboxane B1	13-HpODE	0.332143	0.226472		Arachidonic Acid	Eubacteriaceae-family	-0.554089	0.0397827	negtive
Iloprost	13-HpODE	0.764286	0.00090731		12(R)-HEPE	Eubacteriaceae-family	0.602655	0.0225463	positive
16,16-dimethyl-PGA1	13-HpODE	0.075	0.790511		5-HETE	Enterococcus-genus	0.661538	0.012187	positive
19R-hydroxy PGF2	13-HpODE	0.132143	0.638744		19(R)-hydroxy PGF2	Blautia-genus	-0.503297	0.0693754	negtive
Prostaglandin H1	13-HpODE	0.696429	0.00392119		PGG2	Bacteroidia-Class	0.621978	0.0202287	positive
Prostaglandin G2	13-HpODE	0.214286	0.443141		Leukotriene D4	Bacteroidia-Class	-0.578022	0.0333702	negtive
Leukotriene B4	13-HpODE	-0.05	0.859541		Leukotriene B4	Bacteroidia-Class	0.512088	0.0640824	positive
Leukotriene D4	13-HpODE	-0.164286	0.558497		15-HETE-DA	Bacteroidia-Class	0.595604	0.0275084	positive
Arachidonic Acid	13-HpODE	-0.489286	0.0641604		11beta-PGF2	Bacteroidia-Class	0.534066	0.0521596	positive
Linoleamide	9-HODE	0.414286	0.124715		PGG2	Bacteroidetes-phylum	0.621978	0.0202287	positive
9-OxoODE	9-HODE	0.617857	0.0141039		Leukotriene D4	Bacteroidetes-phylum	-0.578022	0.0333702	negtive
cis-9,10-Epoxystearic acid	9-HODE	0.535714	0.039567		Leukotriene B4	Bacteroidetes-phylum	0.512088	0.0640824	positive
pipecolic acid	9-HODE	-0.232143	0.405099		15-HETE-DA	Bacteroidetes-phylum	0.595604	0.0275084	positive
Thromboxane B1	9-HODE	0.189286	0.499263		11beta-PGF2	Bacteroidetes-phylum	0.534066	0.0521596	positive
Iloprost	9-HODE	0.771429	0.000756875		5-HETE	Bacteroides-genus	-0.665934	0.0114755	negtive
Prostaglandin H1	9-HODE	0.814286	0.000219366		PGG2	Bacteroidales-order	0.621978	0.0202287	positive
Prostaglandin G2	9-HODE	0.210714	0.450958		Leukotriene D4	Bacteroidales-order	-0.578022	0.0333702	negtive
Leukotriene B4	9-HODE	0.00714286	0.979844		Leukotriene B4	Bacteroidales-order	0.512088	0.0640824	positive
Leukotriene D4	9-HODE	-0.142857	0.611522		15-HETE-DA	Bacteroidales-order	0.595604	0.0275084	positive
Arachidonic Acid	9-HODE	-0.232143	0.405099		11beta-PGF2	Bacteroidales-order	0.534066	0.0521596	positive
Linoleamide	9-OxoODE	0.0714286	0.800296		15S-HEPE	Bacteroidaceae-family	-0.617582	0.0213254	negtive
cis-9,10-Epoxystearic acid	9-OxoODE	0.842857	7.9672e-05		Leukotriene D4	Bacilli-Class	0.569231	0.0366345	positive
pipecolic acid	9-OxoODE	-0.167857	0.549856		Oleic acid	Aerococcaceae-family	-0.515992	0.0589195	negtive
Thromboxane B1	9-OxoODE	0.560714	0.0296765		9-OxoODE	Aerococcaceae-family	-0.567105	0.034439	negtive
Iloprost	9-OxoODE	0.55	0.0336554		5-HETrE	Aerococcaceae-family	-0.632821	0.0151434	negtive
Prostaglandin H1	9-OxoODE	0.575	0.0249362		19(R)-hydroxy PGF2	Aerococcaceae-family	-0.698537	0.00545178	negtive
Prostaglandin G2	9-OxoODE	0.428571	0.11096		11beta-PGF2	Aerococcaceae-family	-0.618217	0.0184495	negtive
Leukotriene B4	9-OxoODE	-0.260714	0.347979		PGG2	Acidaminococcaceae-family	0.617582	0.0213254	positive
Leukotriene D4	9-OxoODE	-0.317857	0.248291		Leukotriene D4	Acidaminococcaceae-family	-0.608791	0.0236549	negtive
Arachidonic Acid	9-OxoODE	-0.542857	0.0365218		9(R)-HODE	Acidaminococcaceae-family	-0.520879	0.0590939	negtive
Linoleamide	9(10)-EpOME	0.307143	0.265473		5-HETrE	Acidaminococcaceae-family	0.551648	0.0438823	positive
9-HODE	9(10)-EpOME	0.775	0.000689645
9-OxoODE	9(10)-EpOME	0.742857	0.00150949
9,10-DiHOME	9(10)-EpOME	0.621429	0.013402
cis-9,10-Epoxystearic acid	9(10)-EpOME	0.767857	0.00082933
pipecolic acid	9(10)-EpOME	-0.107143	0.703901
Thromboxane B1	9(10)-EpOME	0.3	0.277317
Iloprost	9(10)-EpOME	0.578571	0.0238467
Prostaglandin H1	9(10)-EpOME	0.667857	0.00650996
Prostaglandin G2	9(10)-EpOME	0.228571	0.412566
Leukotriene B4	9(10)-EpOME	-0.289286	0.295665
Leukotriene D4	9(10)-EpOME	-0.025	0.929529
Arachidonic Acid	9(10)-EpOME	-0.403571	0.135768
Linoleamide	9,10-DiHOME	0.075	0.790511
9-HODE	9,10-DiHOME	0.653571	0.00823037
9-OxoODE	9,10-DiHOME	0.485714	0.0664263
cis-9,10-Epoxystearic acid	9,10-DiHOME	0.414286	0.124715
pipecolic acid	9,10-DiHOME	0.0857143	0.761334
Thromboxane B1	9,10-DiHOME	-0.0785714	0.780755
Iloprost	9,10-DiHOME	0.5	0.0576988
Prostaglandin H1	9,10-DiHOME	0.853571	5.17314e-05
Prostaglandin G2	9,10-DiHOME	0.1	0.722897
Leukotriene B4	9,10-DiHOME	-0.0607143	0.829812
Leukotriene D4	9,10-DiHOME	-0.25	0.368846
Arachidonic Acid	9,10-DiHOME	0.135714	0.62962
pipecolic acid	cis-9,10-Epoxystearic acid	-0.15	0.59363
cis-9,10-Epoxystearic acid	Thromboxane B1	0.589286	0.0207944
pipecolic acid	Thromboxane B1	-0.307143	0.265473
Linoleamide	Iloprost	0.585714	0.0217765
cis-9,10-Epoxystearic acid	Iloprost	0.464286	0.081251
pipecolic acid	Iloprost	-0.0821429	0.771029
Thromboxane B1	Iloprost	0.15	0.59363
Prostaglandin H1	Iloprost	0.507143	0.0536637
Prostaglandin G2	Iloprost	0.157143	0.575953
Leukotriene B4	Iloprost	0.164286	0.558497
Leukotriene D4	Iloprost	-0.35	0.200945
Linoleamide	16,16-dimethyl-PGA1	0.496429	0.0597974
9-HODE	16,16-dimethyl-PGA1	0.257143	0.35486
9-OxoODE	16,16-dimethyl-PGA1	-0.0214286	0.939578
9(10)-EpOME	16,16-dimethyl-PGA1	-0.0607143	0.829812
9,10-DiHOME	16,16-dimethyl-PGA1	0.189286	0.499263
cis-9,10-Epoxystearic acid	16,16-dimethyl-PGA1	-0.296429	0.283355
pipecolic acid	16,16-dimethyl-PGA1	-0.307143	0.265473
Thromboxane B1	16,16-dimethyl-PGA1	-0.153571	0.584764
Iloprost	16,16-dimethyl-PGA1	0.196429	0.482899
19R-hydroxy PGF2	16,16-dimethyl-PGA1	0.185714	0.507541
Prostaglandin H1	16,16-dimethyl-PGA1	0.485714	0.0664263
Prostaglandin G2	16,16-dimethyl-PGA1	-0.225	0.420105
Leukotriene B4	16,16-dimethyl-PGA1	-0.192857	0.491049
Leukotriene D4	16,16-dimethyl-PGA1	-0.0428571	0.87946
Arachidonic Acid	16,16-dimethyl-PGA1	0.175	0.532748
Linoleamide	PGF2	0.0964286	0.732453
13-HpODE	PGF2	0.685714	0.00477225
9-HODE	PGF2	0.628571	0.0120795
9-OxoODE	PGF2	0.828571	0.000135245
9(10)-EpOME	PGF2	0.5	0.0576988
9,10-DiHOME	PGF2	0.446429	0.0952932
cis-9,10-Epoxystearic acid	PGF2	0.610714	0.0155928
pipecolic acid	PGF2	-0.264286	0.341174
Thromboxane B1	PGF2	0.439286	0.101361
Iloprost	PGF2	0.653571	0.00823037
16,16-dimethyl-PGA1	PGF2	0.203571	0.466795
19R-hydroxy PGF2	PGF2	0.642857	0.00973994
Prostaglandin H1	PGF2	0.542857	0.0365218
Prostaglandin G2	PGF2	0.371429	0.17285
Leukotriene B4	PGF2	0.0142857	0.9597
Leukotriene D4	PGF2	-0.532143	0.0411586
Arachidonic Acid	PGF2	-0.467857	0.0786302
Linoleamide	19R-hydroxy PGF2	-0.235714	0.397703
9-HODE	19R-hydroxy PGF2	0.142857	0.611522
9-OxoODE	19R-hydroxy PGF2	0.421429	0.117699
9(10)-EpOME	19R-hydroxy PGF2	0.0392857	0.889446
9,10-DiHOME	19R-hydroxy PGF2	0.00357143	0.989921
cis-9,10-Epoxystearic acid	19R-hydroxy PGF2	0.185714	0.507541
pipecolic acid	19R-hydroxy PGF2	-0.260714	0.347979
Thromboxane B1	19R-hydroxy PGF2	0.410714	0.128329
Iloprost	19R-hydroxy PGF2	0.0142857	0.9597
Prostaglandin H1	19R-hydroxy PGF2	0.167857	0.549856
Prostaglandin G2	19R-hydroxy PGF2	0.371429	0.17285
Leukotriene B4	19R-hydroxy PGF2	-0.0214286	0.939578
Leukotriene D4	19R-hydroxy PGF2	-0.2	0.474814
Arachidonic Acid	19R-hydroxy PGF2	-0.0857143	0.761334
cis-9,10-Epoxystearic acid	Prostaglandin H1	0.364286	0.18191
pipecolic acid	Prostaglandin H1	-0.0642857	0.819948
Thromboxane B1	Prostaglandin H1	0	1
cis-9,10-Epoxystearic acid	Prostaglandin G2	0.414286	0.124715
pipecolic acid	Prostaglandin G2	-0.539286	0.0380217
Thromboxane B1	Prostaglandin G2	0.467857	0.0786302
Prostaglandin H1	Prostaglandin G2	0.0107143	0.96977
Linoleamide	Leukotriene B4	0.00714286	0.979844
cis-9,10-Epoxystearic acid	Leukotriene B4	-0.153571	0.584764
pipecolic acid	Leukotriene B4	0.242857	0.383128
Thromboxane B1	Leukotriene B4	0.153571	0.584764
Prostaglandin H1	Leukotriene B4	-0.189286	0.499263
Prostaglandin G2	Leukotriene B4	-0.285714	0.301936
Leukotriene D4	Leukotriene B4	-0.132143	0.638744
Linoleamide	Leukotriene D4	0.307143	0.265473
cis-9,10-Epoxystearic acid	Leukotriene D4	-0.357143	0.191275
pipecolic acid	Leukotriene D4	0.0607143	0.829812
Thromboxane B1	Leukotriene D4	-0.153571	0.584764
Prostaglandin H1	Leukotriene D4	-0.103571	0.71338
Prostaglandin G2	Leukotriene D4	-0.196429	0.482899
Linoleamide	Arachidonic Acid	-0.0607143	0.829812
cis-9,10-Epoxystearic acid	Arachidonic Acid	-0.578571	0.0238467
pipecolic acid	Arachidonic Acid	0.185714	0.507541
Thromboxane B1	Arachidonic Acid	-0.353571	0.196072
Iloprost	Arachidonic Acid	-0.225	0.420105
Prostaglandin H1	Arachidonic Acid	-0.0392857	0.889446
Prostaglandin G2	Arachidonic Acid	-0.0142857	0.9597
Leukotriene B4	Arachidonic Acid	0.146429	0.60255
Leukotriene D4	Arachidonic Acid	0.207143	0.458843
