# Supplementary material for: Metabolic Dysfunctions of Intestinal Fatty Acids and Tryptophan Reveal Immuno-Inflammatory Response Activation in IgA Nephropathy
Source: Front Med (Lausanne). 2022 Feb 3;9:811526. doi: 10.3389/fmed.2022.811526 (PMC8850467; doi:10.3389/fmed.2022.811526)
Supplement: Supplementary file 7 [file Table_7.XLSX]

## Sheet: Sheet1
Table S7. Significantly changed metabolites of serum samples in IgAN pateints.
Compound	log2(FC)	raw.pval	Molecular Formula	ChEBI Ontology	I1	I10	I11	I12	I13	I14	I2	I3	I4	I5	I6	I7	I8	I9	N1	N10	N11	N12	N13	N14	N15	N2	N3	N4	N5	N6	N7	N8	N9
Oxypurinol	10.702	0.027614	HMDB0000786	Purines and purine derivatives	0.0287533	0.0737617	0.0814383	0.030237	0.0488673	199.427	157.653	150.627	0.0257184	0.127155	0.0387452	0.0379631	213.858	0.0208269	0.0217104	0.031042	0.0242897	0.0235638	0.0317311	0.0345461	0.0411834	0.032572	0.0408522	0.040797	0.0236421	0.0337045	0.0304141	0.0341711	0.0202949
Hydantoin-5-propionic acid	9.3494	0.040746	HMDB0001212	Imidazolidines	9.96e-05	0.0890966	0.117491	9.74e-05	9.7e-05	8.72e-05	0.389826	9.98e-05	9.55e-05	0.212999	0.00010081	8.43e-05	0.074954	9.22e-05	9.89e-05	0.00010146	8.72e-05	9.6e-05	9.52e-05	9.61e-05	0.000101393	9.63e-05	9.81e-05	0.000103407	9.8e-05	9.55e-05	0.000100754	9.42e-05	9.15e-05
Prolylhydroxyproline	4.514	0.0056589	HMDB0006695	Amino acids, peptides, and analogues	0.00177085	0.00162013	0.00727479	0.0164683	0.00474744	8.72e-05	0.0254328	0.0013956	0.00320497	0.0153145	0.0058937	0.00158768	0.00157956	9.22e-05	9.89e-05	0.00010146	8.72e-05	9.6e-05	9.52e-05	9.61e-05	0.000101393	9.63e-05	9.81e-05	0.000103407	9.8e-05	9.55e-05	0.000100754	0.00153119	0.0012554
Cellobiose	3.7918	0.023431	HMDB0000055	Carbohydrates and carbohydrate conjugates	0.00132678	0.0105611	0.0281357	5.8e-05	5.51e-05	0.000802189	0.0608872	0.000653413	0.01437	0.0217297	0.000746316	0.00267359	0.0168846	0.000564455	5.26e-05	0.00248541	0.000528074	0.00104907	5.54e-05	0.000435375	5.62e-05	0.00283961	0.00136736	0.00231097	0.000438502	0.000559068	5.58e-05	5.09e-05	5.07e-05
Imidazoleacetic acid riboside	3.5967	0.03859	HMDB0002331	Imidazole ribonucleosides and ribonucleotides	0.0139961	0.0146517	0.0353803	0.00367835	0.00716766	0.00343041	0.253067	0.0111791	0.00627505	0.171137	0.0130997	0.0640106	0.0364983	0.00327783	0.00122755	0.00134284	5.58e-05	0.0043415	0.000821335	0.00586631	0.0100037	0.00205156	0.00826817	0.00262692	0.00199962	0.00324052	0.00675634	0.00300882	0.00478913
4,5-Dihydroorotic acid	3.331	0.009742	HMDB0000528	Amino acids, peptides, and analogues	0.149115	1.93445	0.367938	0.419902	0.0700924	0.632102	2.3947	0.457767	0.326538	4.42415	0.564795	0.165476	1.81422	0.172083	0.0296972	0.00010146	0.0424699	0.0866425	0.494704	0.0360325	0.0679081	9.63e-05	0.182236	0.122674	0.121832	0.0954088	0.0703706	0.0553149	0.0737111
Tyramine-O-sulfate	3.141	0.0098205	HMDB0006409	Arylsulfates	0.00444849	0.00686247	0.0107524	5.8e-05	0.00136645	0.00234664	0.0319352	0.000423447	0.000625684	0.0192598	0.00271726	0.0217119	0.00961497	5.09e-05	0.000336166	0.00435859	0.00297123	0.000453705	5.54e-05	0.000617057	5.62e-05	0.00271676	0.000341136	0.000402743	5.22e-05	5.61e-05	0.00030637	5.09e-05	0.000849958
3-Phosphoglyceric acid	3.0708	0.0176	HMDB0000807	Carbohydrates and carbohydrate conjugates	0.0273506	0.0509015	0.0318122	0.029597	0.0299759	1.09696	0.508758	0.659849	0.0246761	0.39896	0.0326743	0.0270066	0.803522	0.0314017	0.0341439	0.0297764	0.0250024	0.025477	0.039104	0.030651	0.0326716	0.0310195	0.0303779	0.0376109	0.0339859	0.0336794	0.0335497	0.0316348	0.029927
1,3-Dimethyluracil	2.9187	0.048294	HMDB0002144	Pyrimidines and pyrimidine derivatives	0.99135	2.63952	3.19738	0.340669	0.261454	0.521153	6.98002	0.898267	0.20457	12.8083	0.559335	0.217466	0.956314	0.186899	0.275252	0.218042	0.302216	0.283937	0.251388	0.278759	0.647872	0.191489	0.265778	0.226164	0.249487	0.25579	0.233831	0.412139	0.266683
Valyl-Proline	2.7661	0.035442	HMDB0029135	Amino acids, peptides, and analogues	0.0173404	0.086113	0.141664	0.0177688	0.0230309	0.0213759	0.247405	0.0270936	0.0234469	0.486223	0.022592	0.0185428	0.0977783	0.0118049	0.00963856	0.010304	0.0143294	0.012881	0.0164045	0.0122101	0.0192832	0.0118925	0.0153712	0.0128739	0.0109887	0.0113159	0.013284	0.0118093	0.0130643
Formiminoglutamic acid	2.7342	0.018924	HMDB0000854	Amino acids, peptides, and analogues	0.182098	0.215804	0.322965	0.112854	0.0955084	0.0363656	1.14947	0.15536	0.0697902	1.13672	0.120716	0.0991638	0.227998	0.0374287	0.0340499	0.0203271	0.0315071	0.0327951	0.0455479	0.0233859	0.0860929	0.046545	0.0963442	0.05912	0.0378653	0.0257482	0.0285402	0.052821	0.0173321
Glycylprolylhydroxyproline	2.6007	0.024624	HMDB0002171	Amino acids, peptides, and analogues	0.000436856	0.000995904	5.44e-05	0.000770197	0.000535545	0.000463751	0.00254975	5.34e-05	0.00181678	5.47e-05	5.32e-05	5.22e-05	5.37e-05	5.09e-05	5.26e-05	0.000358833	5.58e-05	5.62e-05	5.54e-05	5.3e-05	5.62e-05	5.31e-05	5.63e-05	5.45e-05	0.000337227	5.61e-05	5.58e-05	5.09e-05	5.07e-05
Homocitrulline	2.5978	0.022041	HMDB0000679	Amino acids, peptides, and analogues	0.00794631	0.0245804	0.0517978	0.00724958	0.00315069	0.00802592	0.067702	0.00664014	0.00828574	0.124379	0.00633923	0.00771694	0.037866	0.00372625	0.00319369	0.00478967	0.00832976	0.00421263	0.00413582	0.00264916	0.00254062	0.00356461	0.0102714	0.0042275	0.00402127	0.00336784	0.00126885	0.00443038	0.00366834
D-Glucuronic acid	2.5475	0.026538	HMDB0000127	Carbohydrates and carbohydrate conjugates	0.0432873	0.184689	0.117857	0.0402534	0.0393973	0.0323287	0.70168	0.0753516	0.160685	0.699736	0.0433661	0.0328029	0.128359	0.0610537	0.0210463	0.0253724	0.0222948	0.0298569	0.0213457	0.0218711	0.0446817	0.0311324	0.0513555	0.0336045	0.0276409	0.0250103	0.0360568	0.0229836	0.0184223
1-Piperidinecarboxaldehyde	2.5389	0.020545	HMDB0031702	Organoheterocyclic compounds	0.0735968	1.71672	0.0799575	0.0817159	0.0768388	0.0782105	0.0629591	0.0879499	0.0840627	0.0365412	0.989544	1.52784	0.626721	0.779511	0.0982153	0.0902173	0.0336574	0.0383538	0.0768805	0.0969052	0.085015	0.117618	0.0478234	0.100911	0.0324965	0.0909222	0.0883821	0.0902163	0.0743109
D-Ribose	2.5283	0.0496	HMDB0000283	Carbohydrates and carbohydrate conjugates	0.141934	0.321024	0.234912	0.117993	0.0885263	0.0873125	1.40653	0.105739	0.100689	2.08889	0.124162	0.0629285	0.480817	0.0615992	0.0419134	0.055737	0.0514331	0.0526213	0.0602578	0.0508189	0.0688386	0.0414922	0.123039	0.0473918	0.0718804	0.180627	0.065494	0.054382	0.0412972
Diethanolamine	2.454	0.0020482	HMDB0004437	Amines	0.131607	0.908311	0.253494	0.391344	0.138196	0.541672	1.00011	0.333651	0.221685	1.7846	0.301777	0.0820195	1.13881	0.24118	0.08687	0.0825851	0.0997059	0.123942	0.110266	0.0816999	0.0669643	0.0478941	0.0954565	0.131891	0.121784	0.0792646	0.121494	0.121129	0.0894204
Guanidinosuccinic acid	2.4293	0.026811	HMDB0003157	Amino acids, peptides, and analogues	0.0628455	0.239169	0.452033	0.0397996	0.0460828	0.0571598	0.673675	0.0738596	0.100706	1.0083	0.0499684	0.0344601	0.199091	0.0276086	0.0441352	0.0393012	0.0396844	0.0343744	0.0585249	0.0328051	0.0503193	0.0486508	0.0452104	0.0323595	0.0380266	0.0315394	0.0394833	0.0511658	0.0240621
Arsenobetaine	2.4272	0.024103	HMDB0033206	Organoarsenic compounds	0.00114944	0.071881	5.44e-05	5.8e-05	5.51e-05	0.0676852	0.00140953	0.00176428	0.0495452	0.0256672	0.0628527	5.22e-05	0.106803	0.00773204	0.000962358	0.0117015	0.00672248	5.62e-05	0.0020721	0.00158211	0.0354758	0.0102724	5.63e-05	0.00091794	0.000539122	0.0016606	5.58e-05	0.00541264	0.00154044
1-Deoxy-D-glucitol	2.3987	0.023304	HMDB0041500	Carbohydrates and carbohydrate conjugates	0.066014	0.108739	0.106412	0.022173	0.00279048	0.0336828	0.405009	0.0404029	0.0184413	0.361737	0.0543713	0.0178822	0.120307	0.0178783	5.26e-05	0.0125896	0.0130497	0.0116217	0.0321459	0.0473086	5.62e-05	0.0161143	0.0135435	0.00993418	0.0754704	0.0179622	0.00705214	0.0202895	0.00235229
Putrescine	2.2058	0.036424	HMDB0033462	Hydroxycinnamic acids and derivatives	0.00338215	0.00719898	0.0272591	0.00363057	0.00343195	0.00524677	0.0499492	0.00669835	0.00191844	0.0665199	0.00460698	0.00825127	0.0118496	0.00227042	0.00150218	0.0032431	0.00310902	0.00166332	0.00446759	0.00248249	0.00485799	0.00442014	0.00199025	0.00138989	0.00395178	0.00448877	0.00445045	0.00212554	0.00281997
D-fructose	2.1782	0.013416	HMDB0062186	Amino acids, peptides, and analogues	0.0887484	0.293926	0.300313	0.0728147	0.093471	0.113721	1.00821	0.0938487	0.0881649	0.942083	0.174454	0.123754	0.357627	0.0831179	0.0489254	0.048403	0.0454236	0.0517934	0.0561824	0.0454961	0.112275	0.0390757	0.122388	0.0662946	0.0545132	0.0722651	0.0580581	0.0518248	0.0348005
Butyrylcarnitine	2.1235	0.026503	HMDB0002013	Fatty acid esters	2.42024	1.4487	6.57624	2.39047	1.07371	3.52269	13.0347	1.37654	0.811505	2.5249	0.78202	2.14815	18.0198	0.841468	1.06558	0.935226	1.11395	0.914792	0.787978	0.564164	0.991248	1.06316	1.15521	1.0942	1.42865	0.673477	0.63662	0.652632	0.931642
gamma-Glutamylleucine	2.0431	0.030743	HMDB0011171	Amino acids, peptides, and analogues	0.0040445	0.02085	0.0115149	5.8e-05	0.00339158	0.0019794	0.0409797	0.00336972	0.0056169	0.0491325	0.00501905	0.00544711	0.0123707	0.0015421	0.00327026	0.00216968	0.00237302	0.00193593	0.00522105	0.00299085	0.00321375	0.00303297	0.00392642	0.00389995	0.00375065	0.00172994	0.00222016	0.00176114	0.00148171
Histidinal	1.9789	0.03744	HMDB0012234	Amines	0.0120586	0.0918803	0.176411	0.0430381	0.0182457	0.00334179	0.112457	0.0160341	0.0028549	0.219804	0.00847925	0.00314803	0.0378957	0.00758876	0.0333409	0.00885192	0.00820546	0.00565315	0.0143321	0.0089829	0.0409517	0.00830134	0.0103951	0.00497144	0.00424937	0.00956925	0.0140408	0.0240196	0.00887142
(R)-mandelic Acid	1.965	0.038832	HMDB0062635	Benzene and substituted derivatives	0.088895	0.36872	0.791053	0.154631	0.139172	0.135776	1.40569	0.119116	0.122961	2.08237	0.200684	0.140259	0.442243	0.105605	0.0821727	0.0638142	0.0883527	0.187857	0.100852	0.133758	0.126381	0.0536538	0.203302	0.143415	0.171775	0.147287	0.105944	0.0443387	0.0753151
Methylpyrazine	1.9612	0.018618	HMDB0033112	Pyrazines	0.167812	0.0999464	0.0959948	0.0238849	0.0346467	0.0318897	0.353159	0.0608144	0.0275812	0.374178	0.0356154	0.0342951	0.0674221	0.0263176	0.0198271	0.018001	0.024264	0.0352054	0.0298409	0.024515	0.0266797	0.0240319	0.0222217	0.0264823	0.0240486	0.0286365	0.0350035	0.0304964	0.0251887
Urocanic acid	1.9353	0.015724	HMDB0000301	Imidazoles	0.0593591	0.10122	0.168445	0.0435001	0.0571627	0.0479212	0.225103	0.0336198	0.0208815	0.471449	0.0788452	0.0455249	0.177609	0.0188512	0.0208283	0.0488501	0.0332033	0.0247051	0.00949218	0.0270092	0.0405686	0.0157659	0.0540302	0.0250772	0.0363641	0.00444563	0.0593227	0.0247849	0.00963391
Dopamine 3-O-sulfate	1.9155	0.0048981	HMDB0006275	Arylsulfates	0.00333595	0.0261103	0.0502948	0.00226608	0.0150815	0.0024992	0.0311887	0.00719431	0.00775269	0.0606475	0.0159321	0.0115436	0.0314258	0.0166438	5.26e-05	0.0100081	5.58e-05	0.00934505	0.00115344	5.3e-05	0.00575822	0.00337422	0.0133579	5.45e-05	0.0112917	0.00626302	5.58e-05	0.00620132	0.0130446
Asymmetric dimethylarginine	1.8953	0.038068	HMDB0001539	Amino acids, peptides, and analogues	0.127302	0.221539	0.293706	0.0622483	0.0921511	0.0552793	0.613021	0.100125	1.37193	0.529179	0.111819	0.096919	0.144256	0.0600012	0.0695534	0.0827431	0.0749367	0.0741477	0.0942548	0.0828973	0.0682701	0.070767	0.0772767	0.0642023	0.0853481	0.0747703	0.0634396	0.0724897	0.0622532
Epidermin	1.6872	0.01227	HMDB0034777	Carbohydrates and carbohydrate conjugates	0.105262	0.290031	0.231589	0.121875	0.121788	0.103905	0.842091	0.0682894	0.11557	0.623734	0.111158	0.0956449	0.387644	0.0734553	0.0470179	0.0508195	0.0639444	0.0771234	0.0684095	0.0797944	0.0705714	0.0628787	0.112831	0.106838	0.0686085	0.083666	0.0676349	0.0540559	0.0810741
Baptifoline	1.6781	0.040922	HMDB0033481	Anagyrine-type alkaloids	0.00330694	0.0553146	5.44e-05	0.0105896	0.0124735	0.0036881	0.0464054	0.0127426	0.00106982	0.0105884	0.0235371	5.22e-05	0.0483154	5.09e-05	0.00575362	0.00787708	5.58e-05	0.0104104	0.00178828	0.00168436	0.011263	0.0164334	0.00693306	0.00242201	5.22e-05	0.0015328	0.0100913	5.09e-05	5.07e-05
Phenylacetylglutamine	1.6626	0.018805	HMDB0006344	Amino acids, peptides, and analogues	1.70342	0.233097	0.609199	0.807336	0.616996	0.62544	4.33455	0.99672	0.472023	0.435583	0.137542	2.30326	3.02935	0.303292	0.951446	0.153004	0.519464	0.0581878	0.236617	0.18109	0.368129	0.430618	0.241431	0.737621	0.461122	0.460865	0.356106	0.185524	0.279237
N-Alpha-acetyllysine	1.6332	0.0073506	HMDB0000446	Amino acids, peptides, and analogues	0.0111553	0.0345961	0.040894	0.0107	0.0119598	0.0136071	0.0685822	0.0194125	0.112289	0.0727533	0.0161814	0.0108307	0.0545375	0.0104701	0.00837025	0.0121994	0.00792992	0.0138138	0.0126765	0.00851962	0.0122857	0.0108266	0.0188836	0.0109567	0.00918734	0.0111891	0.0119622	0.0104274	0.00931588
N-Acetylserine	1.6083	0.023096	HMDB0002931	Amino acids, peptides, and analogues	0.823981	2.15676	1.75233	0.707535	0.834723	0.657469	7.11166	0.936216	0.664652	4.29084	0.790211	0.83456	1.69125	0.622388	0.470813	0.640415	0.52996	0.463974	0.578854	0.488795	0.658291	0.529196	0.652336	0.554074	0.614487	0.610161	0.585108	0.536282	0.476802
1-Methylhistidine	1.5783	0.017704	HMDB0000001	Amino acids, peptides, and analogues	0.209705	0.73602	0.968327	0.160112	0.205563	0.130755	0.919384	0.171209	0.331597	1.9291	0.270711	0.178504	0.738137	0.121778	0.11788	0.179467	0.180088	0.192122	0.148099	0.147969	0.261884	0.18974	0.110352	0.10092	0.235264	0.10446	0.115909	0.298148	0.154689
Calystegin A3	1.5145	0.0066308	HMDB0038593	Tropane alkaloids	0.0233305	0.0675742	0.0218516	0.133412	0.099542	0.0489753	0.132457	0.023042	0.0344542	0.124205	0.0232188	0.0214161	0.201166	0.0175613	0.00787834	0.032064	0.0240675	0.0200628	0.0113369	0.0257213	0.0422241	0.0274146	0.0170806	0.0202075	0.0333357	0.0181034	0.0241691	0.0423917	0.0185316
2-Hydroxyethanesulfonate	1.5041	0.017819	HMDB0003903	Organosulfonic acids and derivatives	9.71618	16.443	27.3603	8.01188	7.66691	5.05108	41.5235	8.78922	5.39793	56.3349	5.71444	3.71622	21.6038	6.03747	6.1638	5.76985	4.52734	3.17016	6.38764	6.19628	6.96499	8.4069	4.37784	5.19812	6.19214	5.12777	6.42139	3.70763	5.76317
3-Amino-2-piperidone	1.4963	0.01212	HMDB0000323	Amino acids, peptides, and analogues	0.0662997	0.136895	0.088911	0.204857	0.0735953	0.14726	0.521404	0.0986743	0.0549847	0.439961	0.0644204	0.0666328	0.163471	0.0631634	0.0500844	0.0582406	0.0460119	0.0675613	0.0616103	0.0519148	0.0621505	0.0496472	0.0633431	0.0431161	0.0564865	0.0495485	0.0602732	0.0670057	0.0449394
4-(Methylthio)-1-butanol	1.3667	0.0054656	HMDB0041562	Dialkylthioethers	0.0141824	0.0260186	0.0330809	0.0121927	0.0190173	0.0118551	0.0444131	0.0161963	0.00403187	0.0620573	0.0129187	0.00896375	0.0261282	0.004507	0.0068653	0.00711263	0.0137685	0.0135675	0.00774943	0.00504078	0.00481391	0.0119358	0.00615797	0.0069928	0.0048925	0.00627323	0.010324	0.00541206	0.0118902
Eicosatetraenoic acid	1.3625	0.033507	HMDB0002177	Fatty acids and conjugates	0.0185019	0.0456848	0.0437371	0.117068	0.0569982	0.0777679	0.166114	0.0260525	0.000699165	0.00743202	0.0170259	0.0232313	0.0062778	0.025131	0.0201658	0.0123684	0.00918598	0.0208951	0.0111014	0.0150071	0.0333839	0.0220837	0.0305347	0.0180622	0.00685695	0.0239703	0.0195439	0.00373261	0.0163344
D-glucoside	1.3603	0.026633	HMDB0033627	Carbohydrates and carbohydrate conjugates	0.0166084	5.61e-05	0.0029172	0.0101539	0.0141506	0.00975543	0.0373257	0.00577322	0.00609982	0.00051335	0.00041428	0.0222049	0.0309388	0.00877793	0.0106462	0.00206492	0.00678258	5.62e-05	0.0031335	0.00271956	0.00540629	0.00590553	0.00208763	0.0108366	0.00404427	0.00643535	0.00204863	0.00142392	0.00555352
PE(22:4(7Z,10Z,13Z,16Z)/14:0)	1.3601	0.013313	HMDB0009580	Glycerophosphoethanolamines	0.304983	0.188116	0.0543244	0.111449	0.0890535	0.222453	0.602216	0.122041	0.158417	0.29786	0.042979	0.0507593	0.134289	0.0921542	0.0464535	0.0348151	5.58e-05	0.0219328	0.154825	0.0622117	0.0176267	0.0783817	0.144487	0.118393	0.0157533	0.118361	0.034982	0.120402	0.0627213
Isovalerylglutamic acid	1.3324	0.010669	HMDB0000726	Amino acids, peptides, and analogues	0.00387998	0.0116674	0.00162003	0.0116122	5.51e-05	0.0042203	0.0124508	0.00744348	0.0031081	0.000668542	0.00441054	0.00299349	0.0147771	0.00329201	0.00151849	0.00133006	0.00252977	0.00264416	0.00108288	0.00160675	5.62e-05	0.00305274	0.00242948	0.00211124	0.00300832	0.00227371	0.00585838	0.00329942	0.00217296
D-Xylitol	1.3273	0.018863	HMDB0002917	Carbohydrates and carbohydrate conjugates	0.243493	0.533962	0.486418	0.19022	0.161282	0.232054	1.21956	0.22919	0.152076	1.37532	0.22312	0.173991	0.556527	0.209934	0.117796	0.111356	0.116897	0.139463	0.158049	0.306327	0.145312	0.157167	0.280974	0.210262	0.168724	0.192823	0.119625	0.142094	0.189477
D-Ornithine	1.318	0.0099701	HMDB0003374	Amino acids, peptides, and analogues	0.179445	0.228139	0.376756	0.172801	0.20196	0.0992096	0.942133	0.225805	0.714368	0.893446	0.189051	0.168246	0.334061	0.119218	0.177066	0.0858734	0.145776	0.127145	0.131598	0.119565	0.204093	0.119112	0.234704	0.128425	0.170759	0.113606	0.134942	0.120595	0.0686229
3-Hydroxyisovalerylcarnitine	1.309	0.00061411	HMDB0061189	Fatty acid esters	0.157127	0.315974	0.131221	0.0787692	0.0614336	0.106523	0.205834	0.121785	0.10827	0.194822	0.0512273	0.037673	0.196642	0.0698987	0.0592644	0.0429009	0.0661351	0.0878967	0.0437414	0.0593267	0.0322386	0.053282	0.0651158	0.0692583	0.0403811	0.0384032	0.0355789	0.0442118	0.0567404
Trimethylamine N-oxide	1.3038	0.036122	HMDB0000925	Aminoxides	1.23274	3.74902	1.89802	1.9013	0.83263	3.75596	11.3694	1.01593	1.57467	2.91051	1.18582	1.05456	6.52768	1.235	1.32707	0.161591	0.957798	1.38968	0.948868	1.29711	1.64937	0.699122	3.41411	1.61735	0.627127	0.578119	0.763625	1.07394	0.960402
beta-D-Glucosamine	1.2956	0.018412	HMDB0030091	Aminosaccharides	0.0193164	0.0668977	0.0480389	0.0252523	0.0506166	0.0219913	0.154906	0.0315116	4.49e-05	0.12769	0.0393908	0.0278699	0.0618267	0.00928552	0.00848982	0.025559	0.00504682	0.0317145	0.0153253	0.02722	0.0292501	0.0227104	0.0282137	0.0278715	0.00769985	0.0255226	0.0151099	0.00706785	0.0220162
Pseudouridine	1.2865	0.014489	HMDB0000767	Nucleoside and nucleotide analogues	0.691796	1.74355	1.53033	0.63301	0.71157	0.646471	3.21045	0.724641	0.521092	4.3946	0.858835	0.704513	1.4512	0.56287	0.50104	0.499392	0.486184	0.46739	0.56876	0.502394	0.708186	0.477492	0.612488	0.572988	0.604445	0.543504	0.611574	0.504074	0.415121
Pivaloylcarnitine	1.2779	0.026251	HMDB0041993	Fatty acid esters	0.530879	0.315917	1.66349	0.870114	0.622481	0.73512	3.04873	0.928552	0.819303	1.35758	0.476579	0.656932	4.44227	0.489494	0.413732	0.459864	0.478114	0.745649	0.37575	0.535716	0.390793	0.405232	0.619824	0.694137	0.507127	0.27218	0.457399	0.355013	0.782301
Propionylcarnitine	1.2685	0.018756	HMDB0000824	Fatty acid esters	2.92755	2.72004	5.44661	4.46694	2.98254	4.75611	11.4023	1.55783	2.33511	1.96055	1.42012	4.47464	15.5614	1.59564	1.67165	1.80285	2.1001	2.35647	1.4586	1.4944	1.44207	1.22474	3.28362	2.75166	1.82466	1.67628	1.67202	1.60431	1.92617
N-Acetyl-L-methionine	1.2549	0.04565	HMDB0011745	Amino acids, peptides, and analogues	0.0839334	0.367214	0.111291	0.110375	0.0977304	0.0781069	0.792268	0.0981283	0.0791852	0.352728	0.100867	0.0838882	0.260142	0.0615883	0.0510272	0.061492	0.0600513	0.188331	0.166693	0.056878	0.0721487	0.0546267	0.0685942	0.0723936	0.0754438	0.0679344	0.0805953	0.061556	0.0642691
3'-O-Methylguanosine	1.2467	0.012962	HMDB0006038	Purine nucleosides	0.00312257	0.014958	9.27e-05	0.00761839	0.00440712	0.00991199	0.0183243	0.00741394	0.00619619	0.0253887	0.00670754	0.00542081	0.00749861	0.00350055	0.0051112	0.00290337	0.00197615	0.00697248	0.00362538	9.61e-05	0.00946109	0.00568034	0.00306681	0.000103407	0.00485411	0.00211054	0.00567393	0.00132706	0.00147358
Phenyllactic acid	1.2203	0.011909	HMDB0000779	Phenylpropanoic acids	2.19841	1.36181	3.49803	2.94951	2.33352	1.56725	5.86093	2.32258	1.17944	4.52386	10.0448	1.45739	6.68613	0.786429	1.01116	1.0202	0.91968	1.80789	0.912483	1.21104	1.47787	1.08431	2.46825	2.96612	0.608593	2.40739	2.38408	0.486716	0.741578
p-Aminobenzoic acid	1.204	0.034916	HMDB0001392	Benzoic acids and derivatives	1.58849	1.04943	0.511292	0.887376	0.593374	1.40308	3.55213	0.368825	0.0237441	4.99188	2.52735	1.17198	2.24187	0.55765	0.134775	0.583974	0.880338	0.330494	0.260942	0.29182	0.385701	0.17196	0.819267	0.437382	1.94012	0.32576	0.368594	2.04698	1.00661
Androstenol	1.1935	0.024034	HMDB0005935	Androstane steroids	5.35e-05	0.0221107	0.0441789	0.00674765	0.0127605	0.00998836	0.047107	0.00972387	0.00628225	0.0437636	0.0177548	0.0177797	0.0141506	0.00174252	0.00315642	0.00965276	0.00678362	0.00894374	0.00331603	0.00248516	0.0176978	0.00396474	0.0178661	0.00710889	0.00948775	0.0116595	0.00803478	0.00387269	0.0050286
Glutaminyllysine	1.1713	0.0088602	HMDB0028802	Amino acids, peptides, and analogues	0.00485282	0.00926887	0.00308278	0.00199357	0.00190299	0.00131948	0.00617849	0.00439812	4.49e-05	0.00349014	0.00541053	0.00500551	0.00540926	0.012762	0.00175089	0.00149871	0.000813262	0.00303855	0.00247115	0.00189557	0.00139077	0.00201759	0.0060303	0.00181635	0.0016877	0.00177338	0.000912442	0.00100797	0.00287542
Citrulline	1.1444	0.011496	HMDB0000904	Amino acids, peptides, and analogues	0.206388	0.225235	0.38079	0.165373	0.210837	0.10751	0.866225	0.228723	0.694552	0.846152	0.204178	0.169874	0.317641	0.128672	0.17925	0.117042	0.14366	0.137898	0.152733	0.144679	0.207708	0.12439	0.243963	0.139186	0.192922	0.146889	0.149653	0.136688	0.0867373
Indoxyl sulfate	1.0705	0.035977	HMDB0000682	Arylsulfates	0.0222977	0.00870423	0.0143579	0.012073	0.00792333	0.0068438	0.0497276	0.00411248	0.00973636	0.0298363	0.00476327	0.0222826	0.00962712	0.00164784	0.0120411	0.00165162	0.00881582	0.004508	0.00715299	0.00452465	0.00833997	0.00431409	0.0142043	0.0114869	0.0049195	0.00792955	0.00395569	0.00746295	0.00272922
L-Methionine	1.0646	0.0094931	HMDB0000696	Amino acids, peptides, and analogues	0.167579	0.334594	0.394538	0.151163	0.24962	0.13751	0.800393	0.130137	0.267878	0.614202	0.163063	0.157386	0.444014	0.109628	0.154214	0.0913647	0.149308	0.222205	0.0648655	0.140473	0.133713	0.0802061	0.191132	0.132467	0.246408	0.167999	0.0745445	0.113187	0.149253
Indolelactic acid	1.0635	0.028897	HMDB0000671	Indolyl carboxylic acids and derivatives	0.527976	1.19976	1.81086	1.14191	0.793786	0.602997	2.40043	0.728847	0.721693	5.20373	1.69463	1.05988	2.60397	0.326872	0.533844	0.593241	0.511585	0.877242	0.609604	0.542893	0.943395	0.309411	1.04636	0.964953	0.613362	0.669912	1.31235	0.600684	0.543328
Tryptophan	1.0322	0.025898	HMDB0028896	Amino acids, peptides, and analogues	0.11515	0.0328465	0.135151	0.0739854	0.0561196	0.0432594	0.0506926	0.196019	4.49e-05	0.0592585	0.0447835	0.0248351	0.105629	0.021724	0.0481082	0.0828131	0.018879	0.011327	0.0154932	0.0475385	0.0156707	0.0342867	0.0140877	0.0347089	0.022323	0.0762772	0.0421645	0.0137625	0.0252277
L-arginine	1.0127	0.0085811	HMDB0004620	Amino acids, peptides, and analogues	0.143837	0.235072	0.240669	0.144685	0.116864	0.0614457	0.324429	0.186317	0.0575447	0.535576	0.115686	0.150404	0.324236	0.0879591	0.0571688	0.113527	0.0641988	0.0933205	0.104399	0.0617727	0.115292	0.0674348	0.177892	0.126913	0.0835345	0.0950094	0.112225	0.0917593	0.0823924
Creatinine	1.006	0.015944	HMDB0000562	Amino acids, peptides, and analogues	0.835047	1.77111	1.81847	0.766849	1.17977	0.884857	3.72868	1.1019	0.606283	4.57204	1.31141	1.04771	1.61178	0.637631	0.708239	0.796247	0.687052	0.585446	0.734536	0.741778	1.06035	0.704024	1.00817	0.876201	0.76871	0.79442	0.881929	0.74167	0.580288
2-Hydroxypyridine	0.99247	0.028263	HMDB0013751	Hydropyridines	0.0286747	0.111004	0.0332229	0.060047	0.0276819	0.0437854	0.0709242	0.0306173	0.0125872	0.207498	0.0646435	0.039172	0.122826	0.0396526	0.0234776	0.0199588	0.0443126	0.026945	0.0300018	0.0303108	0.0321432	0.0335597	0.0330095	0.0235551	0.0246861	0.0468125	0.0249952	0.0555909	0.0311798
Phenylacetylglycine	0.98267	0.042952	HMDB0000821	Amino acids, peptides, and analogues	0.0249518	0.0571789	0.0186336	0.0472052	0.040355	0.018182	0.141318	0.0235743	0.0320549	0.0819925	0.00411677	0.0222018	0.0268755	0.0195394	0.0131907	0.0144026	0.0130009	0.0188437	0.0232354	0.0200796	0.0273557	0.0152994	0.0184924	0.018157	0.0288552	0.0278728	0.0371319	0.0135648	0.0131557
Gentisic acid	0.97491	0.03333	HMDB0000152	Benzoic acids and derivatives	0.0244391	0.136497	0.0492068	0.270815	0.148414	0.0726975	0.252437	0.0694729	0.222562	0.134423	0.0543187	0.15395	0.463313	0.0975896	0.0268215	0.027466	0.17421	0.0433083	0.0195028	0.0898402	0.0642936	0.0216123	0.122679	0.174518	0.0415376	0.156213	0.0579246	0.0609192	0.0912172
5-Methylcytidine	0.96947	0.0039298	HMDB0000982	Pyrimidine nucleosides	0.0182471	0.0132801	0.0296178	0.0139191	0.0207309	0.00977401	0.0522582	0.0214527	0.025519	0.0534158	0.0167384	0.0145809	0.0264237	0.0113873	0.0151052	0.00794582	0.0119356	0.0102063	0.0126082	0.00949897	0.0172182	0.0101077	0.0162006	0.0111327	0.0129919	0.0125978	0.0112883	0.0125341	0.00774278
5'-Methylthioadenosine	0.96513	0.024093	HMDB0001173	5'-deoxy-5'-thionucleosides	0.00664611	0.0315768	0.0284921	0.0179298	0.0295391	0.0054999	0.0347761	0.0154352	0.0054327	0.0448179	0.0182672	0.00562693	0.0181865	0.00453825	0.00565951	0.0234441	5.58e-05	0.0171846	5.54e-05	0.00749889	0.00175815	0.0135167	0.01561	0.0096318	0.011022	0.0208195	0.011955	0.00514967	0.00304429
PE(16:0/18:2(9Z,12Z))	0.94791	0.0025968	HMDB0008928	Glycerophosphoethanolamines	0.696185	1.05723	0.447686	0.629734	0.240153	0.858054	1.54152	0.505724	1.46429	1.19677	0.414644	0.764591	0.843814	0.569952	0.306899	0.19567	0.267575	0.16337	0.902036	0.365111	0.260717	0.378372	0.83458	0.505332	0.20643	0.404536	0.40884	0.565776	0.472192
Betaine	0.94513	0.020547	HMDB0000043	Amino acids, peptides, and analogues	0.120591	0.0955034	0.0667267	0.113107	0.119441	0.0338388	0.059092	0.0791606	0.100683	0.091852	0.0666141	0.064533	0.342709	0.0903041	0.0566415	0.0344175	0.0303146	0.0340332	0.0357086	0.0872475	0.0739663	0.0677673	0.0806247	0.0302672	0.0512141	0.0700108	0.105403	0.0236267	0.0224037
myo-Inositol	0.93324	0.049097	HMDB0000211	Alcohols and polyols	0.623768	1.48848	1.38192	0.530506	0.516016	0.559521	3.39785	0.42455	0.480306	2.72104	0.52685	0.507997	1.17115	0.383306	0.430549	0.538815	0.424017	0.608239	0.583916	0.464543	0.555474	0.482697	0.908094	0.601544	0.514453	0.591601	0.645777	0.494533	0.411137
Indoleacetic acid	0.8926	0.029369	HMDB0000197	Indolyl carboxylic acids and derivatives	0.39404	1.68653	0.93294	1.56853	1.19557	0.844818	2.91661	0.58088	0.971853	0.789178	1.00536	5.1704	1.57757	1.49196	0.560344	1.91321	0.307591	0.579633	0.868137	0.529816	0.770527	0.434653	0.96707	1.38978	0.592814	0.777367	1.46588	0.734155	0.301338
Eupatilin	0.88436	0.014859	HMDB0029469	O-methylated flavonoids	0.11096	0.129993	0.134309	0.0833473	0.0801447	0.06387	0.239999	0.0259208	0.0517026	0.216683	0.114689	0.0935065	0.0536814	0.0579968	0.115642	0.0344726	0.0211159	0.0704813	0.102796	0.0819701	0.0364068	0.0165874	0.107756	0.0147208	0.0722471	0.0223009	0.0627826	0.0505395	0.0357413
N6-Acetyl-L-lysine	0.87253	0.015784	HMDB0000206	Amino acids, peptides, and analogues	0.0143814	0.046893	0.0654822	0.0425815	0.0369663	0.0434255	0.129438	0.0459063	0.0163322	0.103991	0.0265466	0.0368265	0.0649031	0.022804	0.0197459	0.021719	0.0234508	0.0296836	0.0209979	0.0170242	0.0437481	0.0294305	0.041	0.0239667	0.02319	0.0361644	0.0407113	0.0204246	0.0163217
1-Methylguanosine	0.85027	0.025365	HMDB0001563	Purine nucleosides	0.0107472	0.0466862	0.0332634	0.0200951	0.03263	0.0209912	0.0278007	0.021101	0.0204492	0.0870532	0.0148907	0.0193307	0.0260571	0.00809401	0.0115901	0.0191139	0.0144878	0.0192745	0.0155974	0.0188502	0.0155827	0.0243209	0.014996	0.00789701	0.0140929	0.016569	0.0196577	0.00626765	0.012998
2-Methyl-5-propyloxazole	0.82188	0.0076588	HMDB0037860	Azoles	0.170782	0.292163	0.494023	0.244345	0.343952	0.205795	0.756381	0.254586	0.091106	0.625284	0.260265	0.268321	0.3039	0.193145	0.167075	0.192902	0.13892	0.160133	0.135968	0.214882	0.248632	0.218918	0.26059	0.157402	0.187327	0.165203	0.208757	0.121691	0.151549
Imidazoleacetic acid	0.78745	0.028634	HMDB0002331	Imidazole ribonucleosides and ribonucleotides	0.155173	0.274335	0.274768	0.166579	0.167622	0.163088	0.580277	0.225384	0.107787	0.664314	0.156561	0.133767	0.259901	0.102122	0.136379	0.117497	0.137245	0.0923591	0.104269	0.140883	0.145442	0.132452	0.189101	0.169001	0.168468	0.150025	0.193715	0.113365	0.140014
3-Dehydroxycarnitine	0.7598	0.007185	HMDB0006831	Fatty acids and conjugates	4.45764	4.21097	7.31897	7.74852	4.46818	4.45905	7.9487	5.18102	2.44251	13.6807	3.29454	4.72577	10.5127	2.75135	3.12644	4.60583	3.71663	3.60253	3.49935	3.3737	3.98035	4.06089	3.60618	3.12047	2.38489	3.65505	4.51801	2.91368	2.48234
N-Ethylglycine	0.75951	0.00019467	HMDB0041945	Amino acids, peptides, and analogues	1.11882	2.20336	2.37462	1.46459	1.7138	0.90786	2.39899	1.59909	0.813043	1.50516	1.26912	1.56918	2.38281	0.990546	0.954074	1.08	0.957346	0.985738	0.930449	1.06321	0.851022	0.859199	0.82907	0.837945	0.993161	0.627869	1.40821	0.799208	0.943911
FAPy-adenine	0.75061	0.026154	HMDB0004816	Pyrimidines and pyrimidine derivatives	0.0866895	0.213145	0.231087	0.144961	0.129643	0.0833623	0.178518	0.0860544	0.0707008	0.467494	0.198597	0.0947081	0.194548	0.068514	0.0547807	0.111793	0.0775744	0.139991	0.112054	0.0930054	0.108201	0.0883572	0.0723101	0.082533	0.1069	0.0946673	0.0878766	0.111252	0.0902607
L-prolyl-L-proline	0.75033	0.026327	NA	Amino acids, peptides, and analogues	0.0250151	0.0399984	0.0613801	0.017927	0.0394252	0.0256304	0.124227	0.0383537	0.0145785	0.0806621	0.0410549	0.0578543	0.058018	0.105592	0.0156519	0.0413787	0.0540709	0.0285419	0.0499495	0.030483	0.0286742	0.0156902	0.0410408	0.0391607	0.0184195	0.0295227	0.0146689	0.0228804	0.0346434
Deoxyuridine	0.74109	0.021597	HMDB0000012	Pyrimidine 2'-deoxyribonucleosides	0.0151429	0.0471484	0.0524322	0.024351	0.0326465	0.0196162	5.31e-05	0.0197484	0.0179481	0.0660238	0.0378368	0.0181126	0.0438707	0.0150022	0.00662479	0.0156139	0.0122663	0.017329	0.0197761	0.023319	0.0233717	0.0171839	0.0201988	0.0208166	0.0200656	0.0229217	0.0122412	0.0181203	0.0129281
methylpentanoic acid	0.72326	0.0047824	HMDB0029449	Amino acids, peptides, and analogues	0.152229	0.433111	0.361641	0.249055	0.258784	0.408928	0.572441	0.215909	0.287191	0.149243	0.274102	0.248355	0.54828	0.281499	0.11996	0.189617	0.161221	0.188408	0.139527	0.186682	0.183582	0.152044	0.46724	0.27381	0.158274	0.150122	0.168821	0.196708	0.146023
O-Phosphothreonine	0.67562	0.0060713	HMDB0011185	Amino acids, peptides, and analogues	0.121637	0.244674	0.181007	0.0835492	0.0997464	0.128059	0.23759	0.153243	0.0397012	0.179028	0.117571	0.134635	0.159569	0.0743874	0.111073	0.0532843	0.0509653	0.0687393	0.0916034	0.0597717	0.141536	0.054698	0.0956831	0.0606153	0.104496	0.0973472	0.154618	0.112944	0.0536012
N-Palmitoylsphingosine	0.63974	0.015786	HMDB0000790	Ceramides	0.10219	0.117424	0.103483	0.105063	0.0531007	0.127612	0.184523	0.110827	0.080965	0.296591	0.0726955	0.128681	0.121542	0.0628885	0.0908979	0.0454964	0.0509838	0.0594636	0.0869658	0.0759065	0.0586817	0.0652058	0.0866454	0.0800424	0.058458	0.0879242	0.108157	0.0765041	0.115423
L-Kynurenine	0.60323	0.044848	HMDB0000684	Carbonyl compounds	0.0172223	0.0724874	0.0354986	0.0333003	0.0360645	0.022225	0.0998158	0.0291809	0.0332048	0.0952822	0.0356168	0.034809	0.0528667	0.0186484	0.020218	0.0313226	0.0207985	0.0330576	0.029365	0.0347	0.0305337	0.0139823	0.0365567	0.0290652	0.0334556	0.0285467	0.0443735	0.0243736	0.0242716
Quinoline	-0.32623	0.034742	HMDB0033731	Organoheterocyclic compounds	0.448389	0.309855	0.366052	0.603591	0.691608	0.197453	0.213445	0.524025	0.238627	0.447012	0.413807	0.478185	0.286912	0.366429	0.48513	0.562017	0.395253	0.499971	0.471995	0.569058	0.641438	0.292803	0.516573	0.485498	0.490446	0.620644	0.576924	0.540798	0.354241
13S-hydroxyoctadecadienoic acid	-0.58551	0.0054965	HMDB0004667	Lineolic acids and derivatives	0.0577924	0.110361	0.0724469	0.0303056	0.0828853	0.0631125	0.0996946	0.0651505	0.115781	0.0647916	0.0490011	0.0875152	0.0998231	0.0524623	0.154101	0.109973	0.184551	0.0733007	0.0684372	0.0850265	0.0783768	0.154257	0.0987346	0.14668	0.0749412	0.0900472	0.0730219	0.132931	0.165572
Caprylic acid	-0.593	0.0022055	HMDB0000482	Fatty acids and conjugates	1.44672	1.18058	1.09688	2.03148	1.39251	1.3886	1.48668	1.2659	1.10939	0.638762	0.868258	1.12466	0.868041	0.961278	1.7979	3.05684	1.24818	1.92427	1.69959	1.26304	1.96649	1.74871	1.67782	1.8157	1.54203	1.52778	3.25341	1.38827	1.33731
Hypogeic acid	-0.63217	0.026496	HMDB0002186	Fatty acids and conjugates	0.0425825	0.0752662	0.0498921	0.0522856	0.0398371	0.0355544	0.0439196	0.0378893	0.0420703	0.0367663	0.0451006	0.0363116	0.0359253	0.0500876	0.16551	0.0422903	0.0604466	0.0536544	0.0560749	0.0981489	0.142585	0.0728764	0.0406351	0.0427178	0.0563303	0.0413294	0.0551665	0.0531151	0.0544828
Stearic acid	-0.63624	0.0032214	HMDB0000827	Fatty acids and conjugates	17.8325	11.0324	19.1652	17.2071	8.48589	17.562	14.6814	14.4701	12.8933	18.2053	16.5703	34.5106	18.4623	19.1995	32.1567	13.6985	31.4452	26.4819	35.5669	12.2177	28.3696	31.0596	16.5783	25.4075	45.3975	21.7466	38.9085	19.8745	21.2239
Naphthalene epoxide	-0.64195	0.00023514	HMDB0006215	Benzenoids	0.0398625	0.0339201	0.0368181	0.0489546	0.0388307	0.0443091	0.0341342	0.0295758	0.0117519	0.0227392	0.0358556	0.0246325	0.0541173	0.0273759	0.0511325	0.0405812	0.0461414	0.0902752	0.0726358	0.0507436	0.0429198	0.0451931	0.0573536	0.0604022	0.0521465	0.0575834	0.0520472	0.0369604	0.0512062
Guanidoacetic acid	-0.65749	0.00094086	HMDB0000128	Amino acids, peptides, and analogues	0.0970618	0.0544064	0.113195	0.0785689	0.117312	0.0850818	0.0664182	0.160599	0.0827754	0.0984997	0.274729	0.113325	0.0647937	0.103719	0.139165	0.108473	0.123027	0.147619	0.198259	0.189196	0.197602	0.20646	0.167955	0.174375	0.17256	0.178022	0.218521	0.200466	0.131032
Isopalmitic acid	-0.68403	0.0059354	HMDB0031068	Fatty acids and conjugates	44.4744	80.8012	82.8449	64.0621	38.3454	59.0849	33.3541	41.5965	48.8331	63.3707	55.9776	93.9555	79.5332	64.6903	128.159	33.7128	138.138	78.4369	103.478	84.5048	79.2385	173.432	51.9935	84.3391	185.484	85.6728	90.5855	54.549	93.0389
16-Hydroxy hexadecanoic acid	-0.72568	2.9e-05	HMDB0006294	Fatty acids and conjugates	0.4534	0.695913	0.758201	0.722941	0.673828	0.4402	0.379359	0.525052	0.665933	0.566884	0.749882	0.942106	0.65866	0.472239	1.19706	0.649442	1.39415	1.02174	1.21098	0.641235	0.968276	1.52499	0.81819	1.11137	1.28033	1.08349	0.856005	0.883062	0.782483
Ajocysteine	-0.72769	0.015939	HMDB0041052	Amino acids, peptides, and analogues	0.00441887	0.00597826	0.00328282	0.00418108	5.51e-05	0.00288843	0.00103904	0.00641762	0.00667703	0.00518202	0.00166225	0.00371795	0.00366223	0.00144197	0.00279465	0.00473975	0.00148336	0.007481	0.00899051	0.00847311	0.00203689	0.00618345	0.00979059	0.00820097	0.00737352	0.00972514	0.00430691	0.00333898	0.00486746
Alpha-dimorphecolic acid	-0.72901	0.00074321	HMDB0004670	Lineolic acids and derivatives	0.228091	0.0991057	0.166562	0.108723	0.125416	0.10093	0.14245	0.0724836	0.191945	0.0959121	0.13773	0.157215	0.108463	0.0771871	0.271688	0.188433	0.240637	0.290483	0.21732	0.120986	0.16513	0.378137	0.152452	0.179945	0.30768	0.202489	0.132641	0.212553	0.15773
cycloleucine	-0.7416	0.042604	HMDB0062225	Amino acids, peptides, and analogues	0.829658	0.0194876	0.33862	0.35643	0.738333	0.280806	9.87e-05	0.219232	0.636623	0.0325227	0.297874	0.303219	0.115491	0.675259	0.351556	1.22261	0.467552	0.513229	0.320156	0.303465	0.698955	0.511332	1.30069	0.443795	0.708895	0.298077	0.688426	0.348815	0.499658
Undecylenic acid	-0.81484	0.011223	HMDB0033724	Fatty acids and conjugates	0.372603	0.938	0.216831	0.225049	0.95312	0.219206	0.197876	0.783305	0.268715	0.331744	0.170024	0.231568	0.219162	0.972874	0.833353	0.906187	0.850172	0.602427	1.25607	0.748446	1.35041	0.870355	0.211981	0.567922	0.777432	0.543076	1.18845	0.568413	0.222459
9,10-epoxyoctadecanoic acid	-0.84379	0.00062392	HMDB0061650	Lineolic acids and derivatives	0.285051	0.28989	0.344707	0.386098	0.270808	0.250207	0.147615	0.197379	0.312551	0.374265	0.264661	0.444922	0.266169	0.291699	0.641528	0.369926	0.514976	0.734316	0.456301	0.271565	0.381864	0.956365	0.289434	0.320397	0.943813	0.57361	0.495918	0.545784	0.438379
cis-9,10-Epoxystearic acid	-0.876843	0.00171526	NA	Lineolic acids and derivatives	0.00919115	5.61e-05	0.0259825	0.0104138	0.0240953	0.00402386	5.31e-05	0.00100549	0.0205909	5.47e-05	0.0302988	0.00667939	0.00256223	0.0257989	0.0749306	0.0575277	0.021437	0.099834	0.0527622	0.0833118	0.132501	0.0628962	0.0605628	0.0407842	0.0798702	0.0374969	0.0471624	0.0602556	0.0476574
12-Methyltridecanoic acid	-0.8823	0.0085433	HMDB0031072	Fatty acids and conjugates	2.68898	3.83664	4.84177	6.30262	2.43755	4.22868	0.935153	3.20844	3.00055	3.01492	2.58553	2.59201	3.32346	4.07918	9.23411	1.74327	9.9256	5.9061	2.32604	3.89681	4.53244	11.916	2.78985	4.42473	13.3886	7.54074	3.59422	6.29443	5.46025
Alanyl-Leucine	-0.88574	0.0006349	HMDB0028691	Amino acids, peptides, and analogues	0.0436719	0.0271159	0.104609	0.0482026	0.0648566	0.0318065	0.0380166	0.0411168	0.00764008	0.0528825	0.0579642	0.0393858	0.059215	0.0527108	0.110772	0.0558701	0.0649812	0.0866288	0.0894164	0.0901937	0.0671369	0.127405	0.0240012	0.0550563	0.0643959	0.116455	0.113149	0.144746	0.114591
Phenylalanyl-Tryptophan	-0.89126	6.19e-05	HMDB0029006	Amino acids, peptides, and analogues	0.0444916	0.00704549	0.0321738	0.0423006	0.0337833	0.0208548	0.0459719	0.0333231	0.0102769	0.0270284	0.021293	0.0395524	0.047896	0.0226741	0.0551801	0.0443957	0.0496177	0.0735082	0.0902844	0.0435543	0.0363974	0.040614	0.0572795	0.0913857	0.0532331	0.0531263	0.0613947	0.0493124	0.0525935
cis-5-Tetradecenoylcarnitine	-0.89146	0.040867	HMDB0002014	Fatty acid esters	0.0804419	0.431896	0.274086	0.430135	0.555817	0.203841	0.881821	0.200226	0.102118	0.635323	0.155813	0.209929	0.364418	0.144852	0.791942	0.636573	0.929796	0.544843	0.283036	0.386263	1.31477	1.82312	0.256405	0.365091	0.492632	0.269879	0.530069	0.269477	0.389427
3-Hydroxycapric acid	-0.91927	0.00035256	HMDB0002203	Medium-chain hydroxy acids and derivatives	0.236676	0.265127	0.291627	0.328874	0.259227	0.293479	0.409489	0.26566	0.429506	0.235737	0.368768	0.345859	0.405121	0.256205	0.470925	1.02046	0.401218	0.485854	0.460542	0.385562	0.691379	1.09906	0.990663	0.527231	0.506028	0.303369	0.448165	0.499749	0.60774
Succinic anhydride	-0.96012	0.048899	HMDB0032523	Organoheterocyclic compounds	1.24018	8.2473	4.06206	2.65974	3.58055	2.52508	1.66131	1.21847	1.2716	1.10824	24.2429	5.77306	16.5351	2.38377	6.10788	26.8169	8.76076	17.275	12.2852	3.55412	3.64329	2.48713	13.7028	8.43158	14.8038	5.85993	18.6573	8.52416	8.56929
Homoarecoline	-0.97677	0.0042717	HMDB0038321	Alkaloids and derivatives	0.120304	0.353793	0.439345	0.946938	0.341972	0.32483	0.255961	0.0824473	0.0135356	0.183327	0.152607	0.140899	0.111118	0.123846	0.554062	0.594284	0.415931	0.484143	0.515711	0.495789	0.846942	0.201668	0.738073	0.222777	0.344222	0.678452	0.766842	0.363785	0.349247
Oleic acid	-0.98572	0.0017425	HMDB0000207	Fatty acids and conjugates	43.685	81.8297	52.745	63.3505	39.5383	48.6543	14.0409	35.4673	47.6002	105.906	53.3211	52.6281	23.2892	37.292	133.004	50.9454	105.08	105.907	91.2674	52.9945	89.6881	219.145	36.2962	67.9614	163.663	74.9482	127.393	63.8558	101.697
N-Methylnicotinamide	-1.0244	0.0083258	HMDB0003152	Pyridinecarboxylic acids and derivatives	0.909344	1.92135	1.25778	2.44323	3.84223	0.631628	0.447627	2.08256	0.613597	1.47265	0.881683	1.33075	0.535623	1.04092	2.45319	2.62236	1.28009	1.20668	2.63826	6.12447	4.04134	3.00922	1.17772	2.60596	2.29495	2.77755	6.69802	1.76453	1.61081
3-Hydroxybenzyl alcohol	-1.0386	0.046635	HMDB0059712	Benzyl alcohols	0.0556757	0.18908	0.0860613	0.350977	0.0644415	0.430532	0.208778	0.162989	0.0920331	1.86562	3.65889	0.426351	1.22595	0.618818	0.534545	1.54175	1.01675	1.53912	1.49282	1.7494	0.568998	0.369035	3.0046	3.01919	1.28731	0.4909	1.84977	1.6575	0.646413
Leucyl-phenylalanine	-1.0596	0.035895	HMDB0013243	Amino acids, peptides, and analogues	0.105876	0.00377939	0.128772	0.151547	0.0970329	0.0772405	0.0585891	0.0884867	0.0105127	0.052561	0.0760585	0.1134	0.0879486	0.103341	0.147079	0.0811698	0.0620557	0.628967	0.228877	0.0628787	0.0871194	0.108811	0.340059	0.126447	0.0850891	0.191642	0.17207	0.109631	0.147752
4-Dodecylbenzenesulfonic Acid	-1.0758	0.00021909	HMDB0059915	Benzenesulfonic acids and derivatives	8.54979	6.4447	8.4694	9.10487	12.7293	5.88714	16.5973	7.19356	8.99098	14.2698	10.7189	5.18232	10.077	7.9292	30.0377	13.7153	17.9494	15.5465	18.4199	15.4744	16.7017	19.3644	15.2494	19.605	21.1529	15.6537	22.7364	46.4256	10.4091
Palmitoleic acid	-1.0903	0.0029147	HMDB0003229	Fatty acids and conjugates	3.59915	9.55663	10.0881	12.303	5.86942	6.82307	1.38318	5.87718	5.50714	9.03753	5.4041	3.88112	5.95351	7.1527	21.0412	4.32493	17.3666	12.5177	12.9728	14.3355	7.2478	36.48	4.15988	6.6976	20.0362	14.4046	13.0781	10.9477	15.2647
Furcelleran	-1.1376	0.005731	HMDB0037510	Cinnamic acid esters	0.0192925	0.0655988	0.0548195	0.052707	0.118106	0.0134587	0.0157632	0.0720524	0.0258814	0.0578122	0.0242835	0.0516065	0.0125563	0.0285414	0.102693	0.0637398	0.0715684	0.0438047	0.0780677	0.212978	0.175076	0.0824269	0.0429867	0.0930958	0.0611474	0.0707783	0.22163	0.0813678	0.0424727
Decanoylcarnitine	-1.1586	0.024734	HMDB0000651	Fatty acid esters	0.209427	5.61e-05	0.787674	0.567352	0.00810554	0.468837	2.8429	0.338059	0.247017	2.01211	0.271062	1.02515	1.19143	0.234777	2.16722	2.18841	3.53715	1.33195	0.902731	0.794997	4.68195	2.25943	0.533245	0.88665	1.41652	0.987497	0.758788	0.717722	1.24243
(-)-Salsoline	-1.1888	0.0020725	HMDB0012469	Organoheterocyclic compounds	0.0420828	0.0619717	0.0600715	0.20093	0.0723918	0.0419988	0.0602457	0.0182073	4.49e-05	0.0567242	0.046572	0.019289	0.0109073	0.0495352	0.133549	0.163685	0.0689058	0.117737	0.0521263	0.123071	0.192258	0.0743869	0.210657	0.052072	0.0627563	0.18796	0.203627	0.100734	0.0663304
Acetylcholine	-1.2195	0.028171	HMDB0000895	Organic acids and derivatives	0.0214352	0.163253	0.0620238	0.112406	0.235646	0.00925049	0.0183227	0.0885281	4.49e-05	0.0695618	0.032028	0.0627904	0.0216281	0.0483275	0.0936155	0.141007	0.077003	0.0536872	0.202738	0.371743	0.208847	0.0953396	0.0569917	0.151251	0.121033	0.115139	0.521934	0.0850587	0.0630504
10-Hydroxycarbazepine	-1.2197	0.0024476	HMDB0060676	Dibenzazepines	0.0407509	0.0956316	0.0596932	0.109426	0.131739	0.0276047	0.0224668	0.0823731	4.49e-05	0.0573742	0.0274767	0.0626332	0.0107997	0.0423235	0.102099	0.0803228	0.0834852	0.0450708	0.189954	0.224732	0.168336	0.127416	0.0542143	0.107161	0.115707	0.121055	0.324574	0.0922778	0.0859058
13-HODE	-1.27363	7.36e-08	HMDB0061881	Fatty acids and conjugates	0.0200126	0.0010507	0.0485147	0.0230772	0.0389827	0.00562863	5.31e-05	0.00308635	0.0305215	5.47e-05	0.0439814	0.0180495	0.00496415	0.0386429	0.0995681	0.0790605	0.0296329	0.12663	0.0760557	0.160004	0.08101	0.0908665	0.0868544	0.0477014	0.114401	0.0812549	0.0947279	0.0874189	0.0680888
13(R)-HODE	-1.27363	7.36e-08	NA	Fatty acids and conjugates	0.0403303	0.00690427	0.0472863	0.0752351	0.0630833	0.0471984	0.161969	0.0694206	0.028347	0.109113	0.042375	0.0460631	0.0865761	0.0572367	0.112723	0.0775771	0.124167	0.0859219	0.0904063	0.0653343	0.163564	0.27053	0.0576721	0.0754266	0.0858551	0.0694924	0.120207	0.0539191	0.0595924
Estradiol glucuronide	-1.2915	0.004226	HMDB0004482	Steroidal glycosides	0.0029995	0.0274069	0.00592016	0.0221472	0.032908	5.6e-05	0.0168482	0.01432	0.0016568	0.00709583	0.00276205	0.00900796	0.0011718	0.00812288	0.0232788	0.0199956	0.0156565	0.0083351	0.0332447	0.0538415	0.0412071	0.0223053	0.00625077	0.0320793	0.0239384	0.0189452	0.0629807	0.025532	0.0121605
Dehydroepiandrosterone sulfate	-1.2934	0.00010654	HMDB0001032	Sulfated steroids	0.890811	52.7514	5.96127	17.0828	96.4801	20.5156	14.1849	5.68815	30.9495	15.5176	51.0362	104.963	45.0225	3.33246	86.7381	86.7195	60.5174	112.501	58.1937	50.1177	82.4453	28.1276	100.588	108.002	103.115	81.9197	91.3396	87.9918	81.2238
Arachidonic acid	-1.3072	0.00015025	HMDB0001043	Fatty acids and conjugates	7.97287	1.20133	2.74505	3.40108	3.16464	4.7913	2.00239	3.78079	0.981585	0.808126	1.91219	1.4213	2.22748	1.16394	7.40881	6.30112	4.58711	13.1764	4.4013	3.97589	11.7921	9.25374	5.18114	4.63448	6.74517	3.89089	5.01266	6.86464	6.3947
5-Methoxysalicylic acid	-1.3884	0.01442	HMDB0001868	Benzoic acids and derivatives	1.11838	1.60663	1.17152	2.78415	1.14952	2.73913	2.26721	0.466145	0.760904	0.854502	29.9311	4.46348	10.8524	2.52504	4.39735	12.3249	9.1257	13.4443	13.6938	14.1938	3.68122	0.698722	24.1703	25.7492	12.3069	4.93906	16.5643	13.9697	6.57925
Hydroxy-tetradecanoic acid	-1.4838	0.013388	HMDB0010731	Fatty acids and conjugates	0.0373604	0.0649235	0.0588353	0.0609584	0.0234388	0.0499314	0.0137719	0.040945	0.0514092	0.0476192	0.00598873	0.03615	0.0409798	0.0301272	0.162752	0.0657608	0.0928671	0.0793744	0.0486622	0.0448366	0.152427	0.454223	0.0532823	0.0888472	0.0954235	0.0873643	0.0671991	0.114743	0.0776541
N-Ornithyl-L-taurine	-1.5399	0.00034313	HMDB0033519	Amino acids, peptides, and analogues	0.0315559	0.0368386	0.0238426	0.0322944	0.0614554	0.0171204	0.0152549	0.000995732	0.0230019	0.005141	0.00811313	0.0247198	0.00884176	0.00723274	0.0372076	0.117379	0.0326283	0.0460592	0.0903667	0.0982441	0.0176746	0.0624212	0.126509	0.0692855	0.030549	0.0336567	0.0401781	0.0727651	0.04855
Perillic acid	-1.6051	0.00020107	HMDB0004586	Monoterpenoids	1.01471	1.17999	1.44497	0.309679	1.56645	0.45816	1.48652	0.623993	1.34539	1.44409	1.60284	1.3213	0.571458	2.71089	4.85227	5.09657	3.42086	2.64308	9.07562	5.15612	4.4666	3.60195	1.22061	1.31354	4.40111	2.27112	1.66134	4.94912	1.54376
Hexylresorcinol	-1.6066	0.0023636	HMDB0032567	Phenols and derivatives	0.195998	0.11241	0.278457	0.0764471	0.296616	0.0875932	0.329374	0.127528	0.124843	0.206252	0.176235	0.185616	0.0854531	0.310145	0.551752	0.802171	0.416477	0.494407	1.8046	0.524619	0.827465	0.640612	0.208233	0.16027	0.488734	0.301768	0.293482	0.817596	0.128588
Deoxycholic acid	-1.6552	2.02e-05	HMDB0000626	Bile acids, alcohols and derivatives	0.232441	0.00620797	0.161674	0.109185	0.0896814	0.0752553	9.87e-05	0.0103183	0.121922	0.0075021	0.100185	0.138889	0.0294228	0.163832	0.291156	0.245583	0.270659	0.225238	0.215954	0.249369	0.592912	0.279154	0.522821	0.278925	0.247174	0.222074	0.24959	0.186437	0.129895
9-Decenoic acid	-1.6711	4.66e-06	HMDB0031003	Fatty acids and conjugates	0.750496	0.852916	1.24973	0.608326	1.17406	0.515476	0.532321	0.81244	1.36364	1.17882	0.704686	1.24354	0.560463	0.874127	3.15073	3.51981	3.24546	2.92898	4.74416	1.97564	4.39996	5.2809	1.25613	1.68354	2.71379	1.81906	1.81687	2.31623	1.53085
Indole-3-propionic acid	-1.6899	0.01659	HMDB0002302	Indolyl carboxylic acids and derivatives	0.767692	3.85619	1.24939	0.154271	0.518622	0.0485695	0.969511	0.902611	2.25804	0.0442593	0.406915	3.99015	0.81214	0.0465173	2.82805	0.32747	4.55285	1.6363	0.421077	1.20045	1.5146	1.74109	4.82684	12.1745	3.92016	5.5967	1.09193	10.4383	3.12417
13-L-Hydroperoxylinoleic acid	-1.7567	0.014061	HMDB0003871	Lineolic acids and derivatives	0.00857455	0.00937579	0.0509076	0.0271292	0.0232271	0.0168672	0.119081	0.00878162	0.041084	0.0141299	0.0299316	0.00824061	0.0104686	0.0255823	0.067673	0.274245	0.0961475	0.0761827	0.0831536	0.0508929	0.0575406	0.0656155	0.344552	0.0207115	0.0654148	0.0635623	0.0320839	0.0978533	0.0286885
Maslinic acid	-1.8793	0.00013352	HMDB0002392	Triterpenoids	0.00606947	0.00170116	0.0224633	0.00693798	0.0226952	8.72e-05	9.87e-05	9.98e-05	0.0199131	9.23e-05	0.019631	0.0082531	9.29e-05	0.025667	0.00729352	0.0628551	0.0412559	0.0599131	0.0324268	0.05481	0.0520887	0.0161051	0.0226654	0.0078186	0.0468635	0.0295228	0.0230029	0.0538127	0.0169758
D-Arabitol	-1.8898	0.0004153	HMDB0000568	Carbohydrates and carbohydrate conjugates	0.12959	0.130192	0.128059	0.165259	0.0780967	0.138429	9.87e-05	9.98e-05	0.194082	9.23e-05	0.120354	0.145437	9.29e-05	0.240347	0.51772	0.182244	0.640057	0.553748	0.425134	0.255733	0.176954	0.91213	9.81e-05	0.206665	0.773463	0.25861	0.243168	0.215369	0.476515
Dodecanoic acid	-1.8947	0.00022943	HMDB0000638	Fatty acids and conjugates	0.913773	1.48382	1.10288	1.29494	1.19598	0.0222394	0.498312	0.869654	0.964751	0.736105	0.880645	0.908247	1.05811	0.304918	6.15273	1.55257	3.18662	2.3212	2.97633	2.13831	1.91433	6.01935	1.06765	1.47799	7.6084	3.00898	1.80727	5.58728	1.92192
Sinapyl alcohol	-1.9171	0.033522	HMDB0013070	Methoxyphenols	0.0119031	0.000100886	0.0577772	9.74e-05	0.0155298	0.0314651	0.0443129	0.051635	0.0258724	0.00819048	0.00010081	0.0544863	0.00589142	0.164799	0.0553754	0.0255709	0.0534606	0.159921	0.0585535	0.0750883	0.169643	0.154453	0.414799	0.0747025	0.016792	0.119675	0.0084338	0.523985	9.15e-05
Norambreinolide	-2.0594	1.54e-07	HMDB0035293	Organoheterocyclic compounds	0.0535648	0.0140319	0.094592	0.0629046	0.0649364	0.0204404	0.00597082	0.0116779	0.0551739	0.00316956	0.132407	0.0447964	0.00726581	0.11376	0.186187	0.304359	0.133591	0.250769	0.0743037	0.330607	0.254414	0.176174	0.208611	0.140112	0.190975	0.234103	0.16647	0.281872	0.125241
24-Epibrassinolide	-2.0606	7.15e-08	HMDB0041130	Steroid lactones	0.00826266	0.00102136	0.0137685	0.00598808	0.0283829	0.00319501	0.00202637	0.000838118	0.0182339	0.00139601	0.0157565	0.0108635	0.000755828	0.02117	0.050904	0.0355292	0.019072	0.0419692	0.0335174	0.0502316	0.0703737	0.0378638	0.0424533	0.0307485	0.0493009	0.0300801	0.0387545	0.0336849	0.0239719
Esculentic acid	-2.119	1.88e-05	HMDB0035782	Triterpenoids	0.00883355	0.000100886	0.00409025	0.023134	0.0210418	0.0020862	9.87e-05	0.00178916	0.0306815	0.00161123	0.00922323	0.0114501	9.29e-05	0.0224521	0.0595411	0.0436667	0.0213869	0.103245	0.0160384	0.0528461	0.0548183	0.0420579	0.0235671	0.0358207	0.0491376	0.0375744	0.0364466	0.0386594	0.0213775
12-HETE	-2.1703	0.021382	HMDB0006111	Eicosanoids	0.0962724	0.0433569	0.127046	0.0725405	0.077757	0.0536446	0.175361	0.0188352	0.015628	0.00978749	0.0265097	0.0213113	0.0898803	0.0134592	0.125758	0.0657425	0.0813852	1.25309	0.674014	0.0720226	0.207599	0.167713	0.462197	0.20336	0.134772	0.088515	0.194927	0.0731803	0.253549
6-Deoxodolichosterone	-2.3742	8.56e-07	HMDB0034332	Bile acids, alcohols and derivatives	0.0060012	5.61e-05	0.00790988	0.00515297	0.022782	5.6e-05	5.31e-05	5.34e-05	0.00788437	5.47e-05	0.0159176	0.005539	5.37e-05	0.0166523	0.0349474	0.0427624	0.00588816	0.0566878	0.0104222	0.0443707	0.038845	0.0514967	0.0280764	0.0256227	0.0338359	0.0305481	0.02566	0.0372647	0.0233274
Phenoxyacetic acid	-2.6637	0.0060781	HMDB0031609	Phenoxyacetic acid derivatives	9.96e-05	0.0159587	0.461549	0.00788206	0.0175572	2.00428	0.0477514	0.0868829	0.00515075	0.0396129	0.271998	0.00235498	0.577118	0.0307968	1.95092	3.39759	0.0389624	1.31417	6.22143	1.88281	0.492654	0.494681	0.36808	0.0998744	0.479323	2.02667	1.41021	2.95676	1.09678
13-Heptadecyn-1-ol	-2.7621	2.91e-09	HMDB0013813	Fatty alcohols	0.00699204	0.0021572	0.0231536	0.00693466	0.0244247	0.00398342	0.00246397	0.00404343	0.0043091	0.000648682	0.0248045	0.0041246	0.00400254	0.0227778	0.0585153	0.0791224	0.0194742	0.0706653	0.0302526	0.0939994	0.0781825	0.0845763	0.0513486	0.0434818	0.0809579	0.0714933	0.0488074	0.0884573	0.0805797
Piperine	-4.0361	0.021097	HMDB0029377	Alkaloids and derivatives	0.0905175	0.010442	0.0153755	0.00663079	0.0272153	0.122226	0.139474	0.0141148	4.49e-05	0.113054	0.311031	0.01392	0.0681625	0.0215071	0.156436	2.16256	6.50045	0.424763	1.01151	1.19339	0.13511	1.11685	0.0625911	0.780367	1.47472	0.138402	0.6417	0.415834	0.549176
