# Supplementary material for: Metabolic Dysfunctions of Intestinal Fatty Acids and Tryptophan Reveal Immuno-Inflammatory Response Activation in IgA Nephropathy
Source: Front Med (Lausanne). 2022 Feb 3;9:811526. doi: 10.3389/fmed.2022.811526 (PMC8850467; doi:10.3389/fmed.2022.811526)
Supplement: Supplementary file 8 [file Table_8.XLSX]

## Sheet: Sheet1
Table S8: Changes in serum tryptophan metabolites in IgAN patients
Compound name	HC Mean	IgAN Mean	VIP	P-value	Q-value	Fold change (HC vs. IgAN)	Log_Foldchange (HC vs. IgAN)
Indole	32.6709	73.8053	1.71579	0.00562478	0.00279714	0.442664	-1.17572
Nicotinic acid	34.4863	35.866	0.839764	0.071182	0.011071	0.96153	-0.0565955
Anthranilic acid	5.83429	12.4364	0.659597	0.0985849	0.0124846	0.469131	-1.09194
Indole-3-carboxaldehyde	33.3398	49.503	0.767169	0.0730525	0.0111779	0.67349	-0.570271
3-Hydroxyanthranilic acid	76.4483	39.4404	1.32479	0.020856	0.00613932	1.93833	0.954812
indole ethanol	0.485041	0.53147	1.00334	0.289674	0.0269651	0.912641	-0.13188
Indole-3-acetic acid	866.072	928.117	0.661213	0.497274	0.0430067	0.933149	-0.0998206
Serotonin	918.707	621.899	0.780661	0.10791	0.0128562	1.47726	0.562925
indole acrylic acid	1.85981	0.3867	1.06373	0.00435416	0.00251935	4.80943	2.26587
3-Indoleglyoxylic acid	41.6953	105.741	0.484963	0.120205	0.0132837	0.394314	-1.34258
Kynurenic acid	38.8189	159.676	0.817096	0.118556	0.01323	0.243111	-2.04032
3-Indolepropionic acid	729.241	251.356	1.03727	0.0393317	0.00850105	2.90122	1.53666
5-Hydroxyindoleacetic acid	55.1318	140.423	0.896926	0.0636248	0.010601	0.392611	-1.34883
L-Tryptophan	54494.4	58877.6	0.791431	0.402738	0.035118	0.925553	-0.111612
Xanthurenic acid	24.0184	54.1785	1.29956	0.0221961	0.00630735	0.44332	-1.17358
Indolelactic acid	564.881	841.336	0.348726	0.1338	0.0140078	0.671409	-0.574735
5-Methoxy-3-indoleacetic acid	0.0795437	0.109225	0.235627	0.391235	0.0343359	0.728258	-0.457478
Kynurenine	2093.02	3478.62	1.23973	0.0209958	0.00615741	0.60168	-0.732933
Indoxylsulfate	6342.36	14931	0.924486	0.0857825	0.011891	0.424777	-1.23522
N-Acetyl-5-hydroxytryptamine	0.0167411	0.0355853	1.11559	0.0286457	0.00712259	0.47045	-1.08789
L-5-Hydroxytryptophan	9.5955	18.0824	1.51126	0.00110435	0.00109837	0.530655	-0.914154
3-Hydroxykynurenine	268.595	423.201	0.0877117	0.18246	0.0181471	0.634674	-0.655911
Melatonin	0.0483139	0.208398	1.50989	0.00105876	0.00109837	0.231835	-2.10883
Indican	112.296	169.865	0.950894	0.0477306	0.00935508	0.661086	-0.597091
