# Supplementary material for: Metabolic Dysfunctions of Intestinal Fatty Acids and Tryptophan Reveal Immuno-Inflammatory Response Activation in IgA Nephropathy
Source: Front Med (Lausanne). 2022 Feb 3;9:811526. doi: 10.3389/fmed.2022.811526 (PMC8850467; doi:10.3389/fmed.2022.811526)
Supplement: Supplementary file 9 [file Table_9.XLSX]

## Sheet: Sheet1
Table S9. Spearman's analysis of metabolites in the tryptophan pathway
Compound 1	Compound 2	r	P_value	Relation
IL-10	L-Tryptophan	-0.675468	0.00802171	negtive
eGFR	IL-6	-0.586813	0.0303316	negtive
IL-6	Indole	-0.551648	0.0438824	negtive
IL-6	Melatonin	-0.556044	0.0419772	negtive
Anthranilic acid	eGFR	-0.564835	0.0383546	negtive
eGFR	IL22	-0.78022	0.00157791	negtive
eGFR	TNF	-0.714286	0.00556165	negtive
eGFR	IgA	-0.595604	0.0275084	negtive
Anthranilic acid	Melatonin	-0.630769	0.0181656	negtive
3-Hydroxyanthranilic acid	indole acrylic acid	-0.646805	0.0124205	negtive
3-Hydroxyanthranilic acid	3-Indolepropionic acid	-0.582418	0.0318233	negtive
IgA	Indole-3-acetic acid	-0.551648	0.0438824	negtive
C3	Serotonin	-0.542857	0.047887	negtive
indole acrylic acid	Kynurenine	-0.885218	2.56706e-05	negtive
Gd-IgA	indole acrylic acid	-0.889633	2.04892e-05	negtive
IL22	indole acrylic acid	-0.757182	0.0017132	negtive
indole acrylic acid	TNF	-0.726276	0.00326619	negtive
IgA	indole acrylic acid	-0.6159	0.0190207	negtive
3-Indolepropionic acid	Kynurenine	-0.802198	0.000914789	negtive
3-Indolepropionic acid	Gd-IgA	-0.837363	0.000277387	negtive
3-Indolepropionic acid	IL22	-0.696703	0.00734326	negtive
3-Indolepropionic acid	TNF	-0.736264	0.00381885	negtive
3-Indolepropionic acid	IgA	-0.569231	0.0366345	negtive
L-Tryptophan	TNF	-0.626374	0.0191759	negtive
IgA	L-Tryptophan	-0.542857	0.047887	negtive
IL-10	TNF	0.649065	0.0120183	positive
IL-6	TNF	0.591209	0.0288937	positive
eGFR	indole acrylic acid	0.62473	0.0169137	positive
3-Indolepropionic acid	eGFR	0.714286	0.00556165	positive
Indole	Indole-3-carboxaldehyde	0.591209	0.0288937	positive
3-Indoleglyoxylic acid	Indole	0.837363	0.000277387	positive
Indole	Kynurenic acid	0.635165	0.0171967	positive
5-Hydroxyindoleacetic acid	Indole	0.674725	0.0101485	positive
Indole	Xanthurenic acid	0.872528	0	positive
Indole	Indolelactic acid	0.696703	0.00734326	positive
5-Methoxy-3-indoleacetic acid	Indole	0.679121	0.00953098	positive
Indican	Indole	0.573626	0.0349735	positive
5-Methoxy-3-indoleacetic acid	Anthranilic acid	0.608791	0.0236549	positive
Indole-3-carboxaldehyde	Indolelactic acid	0.828571	0.000397439	positive
5-Methoxy-3-indoleacetic acid	Indole-3-carboxaldehyde	0.696703	0.00734326	positive
3-Hydroxyanthranilic acid	Kynurenine	0.701099	0.00686211	positive
3-Hydroxyanthranilic acid	3-Hydroxykynurenine	0.683516	0.00894266	positive
3-Hydroxyanthranilic acid	IL22	0.6	0.0261743	positive
Indole-3-acetic acid	Serotonin	0.573626	0.0349735	positive
3-Indolepropionic acid	indole acrylic acid	0.964689	2.59321e-08	positive
3-Indoleglyoxylic acid	Kynurenic acid	0.621978	0.0202287	positive
3-Indoleglyoxylic acid	5-Hydroxyindoleacetic acid	0.718681	0.00517287	positive
3-Indoleglyoxylic acid	Xanthurenic acid	0.907692	0	positive
3-Indoleglyoxylic acid	Indolelactic acid	0.63956	0.0162679	positive
3-Indoleglyoxylic acid	5-Methoxy-3-indoleacetic acid	0.674725	0.0101485	positive
3-Indoleglyoxylic acid	Indican	0.63956	0.0162679	positive
Kynurenic acid	Xanthurenic acid	0.674725	0.0101485	positive
5-Hydroxyindoleacetic acid	Xanthurenic acid	0.723077	0.00480502	positive
5-Hydroxyindoleacetic acid	Indolelactic acid	0.648352	0.0145264	positive
5-Hydroxyindoleacetic acid	5-Methoxy-3-indoleacetic acid	0.723077	0.00480502	positive
5-Hydroxyindoleacetic acid	Indoxylsulfate	0.705495	0.0064054	positive
5-Hydroxyindoleacetic acid	Indican	0.547253	0.0458518	positive
Indolelactic acid	Xanthurenic acid	0.652747	0.0137114	positive
5-Methoxy-3-indoleacetic acid	Xanthurenic acid	0.648352	0.0145264	positive
Indoxylsulfate	Xanthurenic acid	0.538462	0.0499891	positive
3-Hydroxykynurenine	Xanthurenic acid	0.630769	0.0181656	positive
Indican	Xanthurenic acid	0.705495	0.0064054	positive
5-Methoxy-3-indoleacetic acid	Indolelactic acid	0.916484	0	positive
Gd-IgA	Kynurenine	0.753846	0.00274901	positive
IL22	Kynurenine	0.626374	0.0191759	positive
3-Hydroxykynurenine	Melatonin	0.56044	0.040135	positive
3-Hydroxykynurenine	Indican	0.595604	0.0275084	positive
Gd-IgA	IL22	0.648352	0.0145264	positive
Gd-IgA	TNF	0.815385	0.000623627	positive
Gd-IgA	IgA	0.78022	0.00157791	positive
IL22	TNF	0.736264	0.00381885	positive
IgA	IL22	0.643956	0.0153782	positive
IgA	TNF	0.802198	0.000914789	positive
