# Supplementary material for: Metabolic Dysfunctions of Intestinal Fatty Acids and Tryptophan Reveal Immuno-Inflammatory Response Activation in IgA Nephropathy
Source: Front Med (Lausanne). 2022 Feb 3;9:811526. doi: 10.3389/fmed.2022.811526 (PMC8850467; doi:10.3389/fmed.2022.811526)
Supplement: Supplementary file 10 [file Table_10.XLSX]

## Sheet: Sheet1
Table S10. Correlation network for the intestinal flora, serum metabolites, and fecal metabolites in IgAN patients.
Spearman's analysis between intestinal flora and fecal metabolites						Spearman's analysis between intestinal flora and serum metabolites						Spearman's analysis of intestinal flora						Spearman's analysis between serum metabolites and fecal metabolites						Spearman's analysis between fecal metabolites
Data1	Data2	rho	pvalue	relation		Data1	Data2	rho	pvalue	relation		Data1	Data2	rho	pvalue	relation		Data1	Data2	rho	pvalue	relation		Data1	Data2	rho	pvalue	relation
D-Glucuronic acid	Bacilli-Class	-0.503297	0.0693754	negtive		Valyl-Proline	Bacteroidaceae-family	-0.63956	0.0162679	negtive		Ruminococcaceae-family	Bacilli-Class	-0.595079	0.0247719	negtive		Valyl-Proline	d-Dethiobiotin	-0.657143	0.0129319	negtive		Maltose	4-Methylene-L-glutamine	-0.70989	0.0059722	negtive
Maltose	Bacteroidia-Class	-0.604396	0.0248902	negtive		Valyl-Proline	Bacteroides-genus	-0.63956	0.0162679	negtive		Micrococcaceae-family	Bacteroidia-Class	-0.511466	0.0615671	negtive		Valyl-Proline	Stearidonic Acid ethyl ester	0.731868	0.0041288	positive		Leukotriene D4	Xanthophyll	-0.578022	0.0333702	negtive
Leukotriene D4	Bacteroidia-Class	-0.578022	0.0333702	negtive		Valyl-Proline	Micrococcaceae-family	0.556044	0.0419772	positive		Bacteroidia-Class	Micrococcaceae-family	-0.511466	0.0615671	negtive		Valyl-Proline	3-Phenylpropionic acid	0.608791	0.0236549	positive		4-Methylene-L-glutamine	Maltose	-0.70989	0.0059722	negtive
Maltose	Acidaminococcaceae-family	-0.67033	0.0107964	negtive		Urocanic acid	Eubacteriaceae-family	-0.629145	0.0159292	negtive		Ruminococcaceae-family	Micrococcaceae-family	-0.593952	0.0251168	negtive		Valyl-Proline	Falcarindiol	0.657143	0.0129319	positive		LPA(0:0/16:0)	Maltose	-0.547253	0.0458518	negtive
Leukotriene D4	Acidaminococcaceae-family	-0.608791	0.0236549	negtive		Undecylenic acid	Peptostreptococcus-genus	0.739296	0.00251516	positive		Bacteroidales-order	Micrococcaceae-family	-0.511466	0.0615671	negtive		Valyl-Proline	Quercetin Pentamethyl Ether	0.621978	0.0202287	positive		Phosphatidylethanolamine lyso 17:0	Maltose	-0.604396	0.0248902	negtive
DL-Tryptophan	Aerococcaceae-family	-0.501389	0.067767	negtive		Trimethylamine N-oxide	Bacteroidaceae-family	-0.683516	0.00894266	negtive		Bacteroidetes-phylum	Micrococcaceae-family	-0.511466	0.0615671	negtive		Valyl-Proline	Deoxycholate	0.538462	0.0499891	positive		Glyceryl monooleate	Maltose	-0.547253	0.0458518	negtive
Maltose	Bacteroidaceae-family	-0.520879	0.0590939	negtive		Trimethylamine N-oxide	Bacteroides-genus	-0.683516	0.00894266	negtive		Bacilli-Class	Ruminococcaceae-family	-0.595079	0.0247719	negtive		Valyl-Proline	N1-Acetylspermidine	0.56044	0.040135	positive		Maltose	LPA(0:0/16:0)	-0.547253	0.0458518	negtive
D-Glucuronic acid	Eubacteriaceae-family	-0.682126	0.00719983	negtive		TNF	Acidaminococcaceae-family	0.731868	0.0041288	positive		Micrococcaceae-family	Ruminococcaceae-family	-0.593952	0.0251168	negtive		Valyl-Proline	Methyl oleate	0.569231	0.0366345	positive		Maltose	Phosphatidylethanolamine lyso 17:0	-0.604396	0.0248902	negtive
beta-L-Fucose 1-phosphate	Eubacteriaceae-family	-0.523184	0.0548826	negtive		TNF	Ruminococcaceae-family	0.630769	0.0181656	positive		Lactobacillales-order	Ruminococcaceae-family	-0.594485	0.0249534	negtive		Valyl-Proline	16,16-dimethyl-PGA1	0.591209	0.0288937	positive		Maltose	Glyceryl monooleate	-0.547253	0.0458518	negtive
Cycloleucine	Micrococcaceae-family	-0.56044	0.040135	negtive		TNF	Faecalibacterium-genus	0.767033	0.00210528	positive		Micrococcaceae-family	Bacteroidales-order	-0.511466	0.0615671	negtive		Valyl-Proline	Eicosapentaenoic Acid	0.767033	0.00210528	positive		Xanthophyll	Leukotriene D4	-0.578022	0.0333702	negtive
Maltose	Ruminococcaceae-family	-0.731868	0.0041288	negtive		Prolylhydroxyproline	Enterococcus-genus	0.621978	0.0202287	positive		Ruminococcaceae-family	Lactobacillales-order	-0.594485	0.0249534	negtive		Valyl-Proline	Arachidonic Acid	0.591209	0.0288937	positive		Docosahexaenoic Acid ethyl ester	Phenylalanine	-0.578022	0.0333702	negtive
Maltose	Bacteroides-genus	-0.520879	0.0590939	negtive		Pivaloylcarnitine	Bacteroidaceae-family	-0.538462	0.0499891	negtive		Micrococcaceae-family	Bacteroidetes-phylum	-0.511466	0.0615671	negtive		Urocanic acid	Phenylalanine	-0.630769	0.0181656	negtive		16,16-dimethyl-PGA1	4-Methylene-L-glutamine	-0.534066	0.0521596	negtive
DL-Tryptophan	Blautia-genus	-0.586813	0.0303316	negtive		Pivaloylcarnitine	Bacteroides-genus	-0.538462	0.0499891	negtive		Bacilli-Class	Bacilli-Class	1	2.70367e-95	positive		Urocanic acid	Lysine	-0.547253	0.0458518	negtive		Docosahexaenoic Acid ethyl ester	Isoleucine	-0.621978	0.0202287	negtive
Maltose	Faecalibacterium-genus	-0.613187	0.022467	negtive		Pivaloylcarnitine	Peptostreptococcus-genus	-0.560926	0.0369049	negtive		Micrococcaceae-family	Bacilli-Class	0.918704	3.49158e-06	positive		Urocanic acid	d-Dethiobiotin	-0.736264	0.00381885	negtive		6-Caprolactam	D-Glucuronic acid	-0.534066	0.0521596	negtive
Leukotriene D4	Faecalibacterium-genus	-0.569231	0.0366345	negtive		Piperine	Bacilli-Class	-0.731868	0.0041288	negtive		Enterococcus-genus	Bacilli-Class	0.887138	2.33001e-05	positive		Urocanic acid	Glutamine	-0.705495	0.00640539	negtive		Styrene oxide	beta-L-Fucose 1-phosphate	-0.534066	0.0521596	negtive
Maltose	Bacteroidales-order	-0.604396	0.0248902	negtive		Piperine	Eubacteriaceae-family	-0.668881	0.00890459	negtive		Lactobacillales-order	Bacilli-Class	0.999995	3.12873e-31	positive		Urocanic acid	Serine	-0.538462	0.0499891	negtive		PGG2	Maltose	-0.63956	0.0162679	negtive
Leukotriene D4	Bacteroidales-order	-0.578022	0.0333702	negtive		Piperine	Lactobacillales-order	-0.731868	0.0041288	negtive		Bacteroidia-Class	Bacteroidia-Class	1	0	positive		Urocanic acid	PE(14:0/0:0)	0.56044	0.040135	positive		16R-HETE	Maltose	-0.6	0.0261743	negtive
D-Glucuronic acid	Lactobacillales-order	-0.503297	0.0693754	negtive		Piperine	Acidaminococcaceae-family	0.674725	0.0101486	positive		Moraxellaceae-family	Bacteroidia-Class	0.543611	0.0445089	positive		Urocanic acid	Stearidonic Acid ethyl ester	0.542857	0.047887	positive		4-[3]-ladderane-butanoic acid	Maltose	-0.643956	0.0153782	negtive
Maltose	Bacteroidetes-phylum	-0.604396	0.0248902	negtive		Piperine	Ruminococcaceae-family	0.771429	0.00191738	positive		Ruminococcaceae-family	Bacteroidia-Class	0.71055	0.0043973	positive		Urocanic acid	alpha-CMBHC	0.586813	0.0303316	positive		cis-9,10-Epoxystearic acid	Maltose	-0.643956	0.0153782	negtive
Leukotriene D4	Bacteroidetes-phylum	-0.578022	0.0333702	negtive		Piperine	Faecalibacterium-genus	0.824176	0.000466305	positive		Bacteroidales-order	Bacteroidia-Class	1	0	positive		Urocanic acid	Falcarindiol	0.582418	0.0318233	positive		Elaidic Acid	Maltose	-0.665934	0.0114755	negtive
Deoxycholate	Bacilli-Class	-0.512088	0.0640824	negtive		Phenyllactic acid	Peptostreptococcus-genus	-0.560926	0.0369049	negtive		Bacteroidetes-phylum	Bacteroidia-Class	1	0	positive		Urocanic acid	6-[3]-ladderane-1-hexanol	0.617582	0.0213254	positive		Oleic acid	Maltose	-0.674725	0.0101486	negtive
Cassaidine	Bacilli-Class	-0.556044	0.0419772	negtive		Phenylacetylglycine	Bacteroidaceae-family	-0.604396	0.0248902	negtive		Acidaminococcaceae-family	Acidaminococcaceae-family	1	1.73035e-93	positive		Urocanic acid	Quercetin Pentamethyl Ether	0.538462	0.0499891	positive		Isoxaben	Maltose	-0.714286	0.00556165	negtive
3,4-Dimethoxycinnamic acid	Bacteroidia-Class	-0.635165	0.0171966	negtive		Phenylacetylglycine	Bacteroides-genus	-0.604396	0.0248902	negtive		Aerococcaceae-family	Aerococcaceae-family	1	0	positive		Urocanic acid	Docosahexaenoic Acid ethyl ester	0.542857	0.047887	positive		Glycidyl oleate	Maltose	-0.564835	0.0383546	negtive
Triacetate	Acidaminococcaceae-family	-0.643956	0.0153782	negtive		Phenylacetylglutamine	Peptostreptococcus-genus	-0.532763	0.0498214	negtive		Micrococcaceae-family	Aerococcaceae-family	0.514548	0.0597552	positive		Urocanic acid	Methyl linoleate	0.621978	0.0202287	positive		3-methyl sulfolene	Maltose	-0.657143	0.0129319	negtive
2-(5,8-Tetradecadienyl)cyclobutanone	Acidaminococcaceae-family	-0.516484	0.0615507	negtive		Perillic acid	Blautia-genus	-0.551648	0.0438823	negtive		Streptococcaceae-family	Aerococcaceae-family	0.776247	0.00109708	positive		Urocanic acid	Palmitoleamide	0.665934	0.0114755	positive		Indole-3-carboxaldehyde	Maltose	-0.705495	0.00640539	negtive
8(14)a-Homocalcitriol	Aerococcaceae-family	-0.53303	0.0496853	negtive		PE(16:0/18:2(9Z,12Z))	Bacteroidaceae-family	-0.731868	0.0041288	negtive		Peptostreptococcus-genus	Aerococcaceae-family	0.647552	0.0122866	positive		Undecylenic acid	Phenylalanine	0.569231	0.0366345	positive		9(R)-HODE	PE(13:0/0:0)	-0.538462	0.0499891	negtive
Geranylgeraniol	Aerococcaceae-family	-0.542765	0.0449073	negtive		PE(16:0/18:2(9Z,12Z))	Bacteroides-genus	-0.731868	0.0041288	negtive		Bacteroidaceae-family	Bacteroidaceae-family	1	0	positive		Undecylenic acid	Leucine	0.591209	0.0288937	positive		pipecolic acid	Cycloleucine	-0.63956	0.0162679	negtive
Maslinic Acid	Aerococcaceae-family	-0.52086	0.0561645	negtive		p-Aminobenzoic acid	Eubacteriaceae-family	-0.558504	0.0379061	negtive		Bacteroides-genus	Bacteroidaceae-family	1	0	positive		Undecylenic acid	24,25-epoxy-cholesterol	0.573626	0.0349735	positive		3,4-Dimethoxycinnamic acid	Xanthophyll	-0.621978	0.0202287	negtive
Aspidofractine	Aerococcaceae-family	-0.523294	0.0548224	negtive		p-Aminobenzoic acid	Ruminococcaceae-family	0.578022	0.0333702	positive		Eubacteriaceae-family	Eubacteriaceae-family	1	2.70367e-95	positive		Undecylenic acid	Methionine	0.551648	0.0438823	positive		Tetradecanedioic acid	D-Glucuronic acid	-0.538462	0.0499891	negtive
O-propanoyl-carnitine	Aerococcaceae-family	-0.53303	0.0496853	negtive		p-Aminobenzoic acid	Faecalibacterium-genus	0.635165	0.0171966	positive		Blautia-genus	Eubacteriaceae-family	0.557766	0.0382153	positive		Undecylenic acid	Serine	0.578022	0.0333702	positive		5,7,8,3',4'-Pentahydroxy-3,6-dimethoxyflavone	D-Glucuronic acid	-0.547253	0.0458518	negtive
Stearidonic Acid ethyl ester	Bacteroidaceae-family	-0.525275	0.0567106	negtive		Palmitoleic acid	Moraxellaceae-family	-0.54171	0.0454084	negtive		Bacilli-Class	Micrococcaceae-family	0.918704	3.49158e-06	positive		Undecylenic acid	1-Pyrroline	0.542857	0.047887	positive		5,7,8,3',4'-Pentahydroxy-3,6-dimethoxyflavone	beta-L-Fucose 1-phosphate	-0.52967	0.0543996	negtive
Triacetate	Bacteroidaceae-family	-0.648352	0.0145264	negtive		Palmitoleic acid	Proteobacteria-phylum	0.67033	0.0107964	positive		Aerococcaceae-family	Micrococcaceae-family	0.514548	0.0597552	positive		Tyramine-O-sulfate	Phenylalanine	-0.696703	0.00734327	negtive		alpha-CMBHC	Maltose	-0.547253	0.0458518	negtive
15S-HEPE	Bacteroidaceae-family	-0.617582	0.0213254	negtive		Norambreinolide	Bacteroidaceae-family	0.613187	0.022467	positive		Micrococcaceae-family	Micrococcaceae-family	1	0	positive		Tyramine-O-sulfate	DL-Tryptophan	-0.582418	0.0318233	negtive		Sebacic acid	Maltose	-0.507692	0.0666902	negtive
N1-Acetylspermidine	Bacteroidaceae-family	-0.6	0.0261743	negtive		Norambreinolide	Bacteroides-genus	0.613187	0.022467	positive		Streptococcaceae-family	Micrococcaceae-family	0.593982	0.0251075	positive		Tyramine-O-sulfate	Glutamine	-0.753846	0.00274901	negtive		Urocanic acid	Maltose	-0.762637	0.00230609	negtive
Stearidonic Acid ethyl ester	Eubacteriaceae-family	-0.57175	0.0326672	negtive		N-Ethylglycine	Proteobacteria-phylum	0.564835	0.0383546	positive		Enterococcus-genus	Micrococcaceae-family	0.72447	0.003383	positive		Tyramine-O-sulfate	Ursodeoxycholic acid	0.538462	0.0499891	positive		24,25-epoxy-cholesterol	Maltose	-0.736264	0.00381885	negtive
Ricinoleic Acid methyl ester	Eubacteriaceae-family	-0.536429	0.0479769	negtive		N-Alpha-acetyllysine	Bacteroidaceae-family	-0.745055	0.0032514	negtive		Lactobacillales-order	Micrococcaceae-family	0.917675	3.75661e-06	positive		Tyramine-O-sulfate	Verazine	0.551648	0.0438823	positive		Ricinoleic Acid methyl ester	Maltose	-0.534066	0.0521596	negtive
Geranylgeraniol	Micrococcaceae-family	-0.626374	0.0191759	negtive		N-Alpha-acetyllysine	Bacteroides-genus	-0.745055	0.0032514	negtive		Bacteroidia-Class	Moraxellaceae-family	0.543611	0.0445089	positive		Tyramine-O-sulfate	Docosahexaenoic Acid ethyl ester	0.683516	0.00894266	positive		3-hydroxy-tetradecanoic acid	Maltose	-0.806593	0.000809798	negtive
5-Methoxytryptophan	Micrococcaceae-family	-0.613187	0.022467	negtive		N-Alpha-acetyllysine	Micrococcaceae-family	0.648352	0.0145264	positive		Moraxellaceae-family	Moraxellaceae-family	1	0	positive		Tyramine-O-sulfate	Methyl linoleate	0.626374	0.0191759	positive		3b-Hydroxy-5-cholenoic acid	Maltose	-0.626374	0.0191759	negtive
Glutamine	Moraxellaceae-family	-0.523728	0.0545857	negtive		N6-Acetyl-L-lysine	Proteobacteria-phylum	0.573626	0.0349735	positive		Bacteroidales-order	Moraxellaceae-family	0.543611	0.0445089	positive		Tyramine-O-sulfate	Methyl oleate	0.679121	0.00953098	positive		Aspidofractine	Maltose	-0.648352	0.0145264	negtive
pipecolic acid	Ruminococcaceae-family	-0.503297	0.0693754	negtive		Maslinic acid	Bacilli-Class	0.608791	0.0236549	positive		Bacteroidetes-phylum	Moraxellaceae-family	0.543611	0.0445089	positive		Tyramine-O-sulfate	Palmitoleamide	0.648352	0.0145264	positive		O-propanoyl-carnitine	Maltose	-0.512088	0.0640824	negtive
Triacetate	Ruminococcaceae-family	-0.564835	0.0383546	negtive		Maslinic acid	Streptococcaceae-family	0.582418	0.0318233	positive		Bacteroidia-Class	Ruminococcaceae-family	0.71055	0.0043973	positive		Tyramine-O-sulfate	15-methyl palmitic acid	0.551648	0.0438823	positive		Buprenorphine	Maltose	-0.616062	0.0189803	negtive
Stearidonic Acid ethyl ester	Bacteroides-genus	-0.525275	0.0567106	negtive		Maslinic acid	Lactobacillales-order	0.608791	0.0236549	positive		Ruminococcaceae-family	Ruminococcaceae-family	1	0	positive		Tyramine-O-sulfate	Glycidyl oleate	0.582418	0.0318233	positive		Anandamide (18:3, n-6)	Maltose	-0.507692	0.0666902	negtive
Triacetate	Bacteroides-genus	-0.648352	0.0145264	negtive		L-Methionine	Bacteroidaceae-family	-0.630769	0.0181656	negtive		Faecalibacterium-genus	Ruminococcaceae-family	0.867373	5.86864e-05	positive		Trimethylamine N-oxide	Palmitoleoyl-EA	0.731868	0.0041288	positive		Methionine	Maltose	-0.723077	0.00480502	negtive
15S-HEPE	Bacteroides-genus	-0.617582	0.0213254	negtive		L-Methionine	Eubacteriaceae-family	-0.540844	0.0458225	negtive		Bacteroidales-order	Ruminococcaceae-family	0.71055	0.0043973	positive		Trimethylamine N-oxide	Cyclohexanecarboxylate	0.63956	0.0162679	positive		3,4-Dimethoxycinnamic acid	PE(13:0/0:0)	-0.520879	0.0590939	negtive
N1-Acetylspermidine	Bacteroides-genus	-0.6	0.0261743	negtive		L-Methionine	Bacteroides-genus	-0.630769	0.0181656	negtive		Bacteroidetes-phylum	Ruminococcaceae-family	0.71055	0.0043973	positive		Trimethylamine N-oxide	15S-HEPE	0.547253	0.0458518	positive		Triacetate	LPA(0:0/16:0)	-0.578022	0.0333702	negtive
Stearidonic Acid ethyl ester	Blautia-genus	-0.520879	0.0590939	negtive		Leucyl-phenylalanine	Bacteroidaceae-family	0.547253	0.0458518	positive		Aerococcaceae-family	Streptococcaceae-family	0.776247	0.00109708	positive		Trimethylamine N-oxide	Oleamide	0.547253	0.0458518	positive		3,4-Dimethoxycinnamic acid	Glyceryl monooleate	-0.70989	0.0059722	negtive
alpha-CMBHC	Blautia-genus	-0.503297	0.0693754	negtive		Leucyl-phenylalanine	Bacteroides-genus	0.547253	0.0458518	positive		Micrococcaceae-family	Streptococcaceae-family	0.593982	0.0251075	positive		Trimethylamine N-oxide	Linoleamide	0.687912	0.00838258	positive		3,4-Dimethoxycinnamic acid	Leukotriene B4	-0.525275	0.0567106	negtive
Ricinoleic Acid methyl ester	Blautia-genus	-0.573626	0.0349735	negtive		Leucyl-phenylalanine	Blautia-genus	0.56044	0.040135	positive		Streptococcaceae-family	Streptococcaceae-family	1	0	positive		Trimethylamine N-oxide	16,16-dimethyl-PGA1	0.586813	0.0303316	positive		8(14)a-Homocalcitriol	Leukotriene D4	-0.503297	0.0693754	negtive
Maslinic Acid	Blautia-genus	-0.569231	0.0366345	negtive		Isopalmitic acid	Streptococcaceae-family	0.621978	0.0202287	positive		Peptostreptococcus-genus	Streptococcaceae-family	0.911783	5.61386e-06	positive		Trimethylamine N-oxide	Eicosapentaenoic Acid	0.626374	0.0191759	positive		Phenylalanine	Docosahexaenoic Acid ethyl ester	-0.578022	0.0333702	negtive
pipecolic acid	Faecalibacterium-genus	-0.525275	0.0567106	negtive		Indoxyl sulfate	Moraxellaceae-family	0.564187	0.0355876	positive		Bacteroidaceae-family	Bacteroides-genus	1	0	positive		TNF	pipecolic acid	-0.70989	0.0059722	negtive		Isoleucine	Docosahexaenoic Acid ethyl ester	-0.621978	0.0202287	negtive
Triacetate	Faecalibacterium-genus	-0.512088	0.0640824	negtive		Indole-3-propionic acid	Acidaminococcaceae-family	-0.753846	0.00274901	negtive		Bacteroides-genus	Bacteroides-genus	1	0	positive		TNF	Triacetate	-0.657143	0.0129319	negtive		4-Methylene-L-glutamine	16,16-dimethyl-PGA1	-0.534066	0.0521596	negtive
Glutamine	Faecalibacterium-genus	-0.604396	0.0248902	negtive		Indole-3-propionic acid	Ruminococcaceae-family	-0.556044	0.0419772	negtive		Eubacteriaceae-family	Blautia-genus	0.557766	0.0382153	positive		TNF	Oxycodone	-0.692308	0.00784977	negtive		Maltose	PGG2	-0.63956	0.0162679	negtive
3,4-Dimethoxycinnamic acid	Bacteroidales-order	-0.635165	0.0171966	negtive		Indole-3-propionic acid	Faecalibacterium-genus	-0.573626	0.0349735	negtive		Blautia-genus	Blautia-genus	1	1.73035e-93	positive		TNF	17-Octadecynoic Acid	-0.538462	0.0499891	negtive		Maltose	16R-HETE	-0.6	0.0261743	negtive
Deoxycholate	Lactobacillales-order	-0.512088	0.0640824	negtive		Imidazoleacetic acid riboside	Moraxellaceae-family	0.54171	0.0454084	positive		Bacilli-Class	Enterococcus-genus	0.887138	2.33001e-05	positive		Succinic anhydride	Leukotriene D4	0.630769	0.0181656	positive		Maltose	4-[3]-ladderane-butanoic acid	-0.643956	0.0153782	negtive
Cassaidine	Lactobacillales-order	-0.556044	0.0419772	negtive		Imidazoleacetic acid	Proteobacteria-phylum	0.569231	0.0366345	positive		Micrococcaceae-family	Enterococcus-genus	0.72447	0.003383	positive		Succinic anhydride	9(R)-HODE	0.635165	0.0171966	positive		PE(13:0/0:0)	9(R)-HODE	-0.538462	0.0499891	negtive
3,4-Dimethoxycinnamic acid	Bacteroidetes-phylum	-0.635165	0.0171966	negtive		IL22	Acidaminococcaceae-family	0.758242	0.00252045	positive		Enterococcus-genus	Enterococcus-genus	1	0	positive		Stearic acid	pipecolic acid	-0.745055	0.0032514	negtive		Maltose	cis-9,10-Epoxystearic acid	-0.643956	0.0153782	negtive
Palmitoleamide	Bacilli-Class	-0.525275	0.0567106	negtive		IL22	Ruminococcaceae-family	0.626374	0.0191759	positive		Lactobacillales-order	Enterococcus-genus	0.888365	2.18813e-05	positive		Stearic acid	Oxycodone	-0.564835	0.0383546	negtive		Maltose	Elaidic Acid	-0.665934	0.0114755	negtive
9(R)-HODE	Acidaminococcaceae-family	-0.520879	0.0590939	negtive		IL22	Faecalibacterium-genus	0.661538	0.012187	positive		Ruminococcaceae-family	Faecalibacterium-genus	0.867373	5.86864e-05	positive		Sinapyl alcohol	9(R)-HODE	-0.604396	0.0248902	negtive		Maltose	Oleic acid	-0.674725	0.0101486	negtive
19(R)-hydroxy PGF2alpha	Aerococcaceae-family	-0.698537	0.00545178	negtive		IgA	Enterococcus-genus	-0.626374	0.0191759	negtive		Faecalibacterium-genus	Faecalibacterium-genus	1	2.70367e-95	positive		Sinapyl alcohol	Sebacic acid	0.740659	0.00352663	positive		Maltose	Isoxaben	-0.714286	0.00556165	negtive
11beta-PGF2alpha	Aerococcaceae-family	-0.618217	0.0184495	negtive		Homocitrulline	Bacteroidaceae-family	-0.718681	0.00517287	negtive		Aerococcaceae-family	Peptostreptococcus-genus	0.647552	0.0122866	positive		Sinapyl alcohol	Maslinic Acid	0.573626	0.0349735	positive		D-Glucuronic acid	6-Caprolactam	-0.534066	0.0521596	negtive
5-HETrE	Aerococcaceae-family	-0.632821	0.0151434	negtive		Homocitrulline	Bacteroides-genus	-0.718681	0.00517287	negtive		Streptococcaceae-family	Peptostreptococcus-genus	0.911783	5.61386e-06	positive		Sinapyl alcohol	Aspidofractine	0.683516	0.00894266	positive		Maltose	Glycidyl oleate	-0.564835	0.0383546	negtive
9-OxoODE	Aerococcaceae-family	-0.567105	0.034439	negtive		Homoarecoline	Proteobacteria-phylum	0.56044	0.040135	positive		Peptostreptococcus-genus	Peptostreptococcus-genus	1	0	positive		Sinapyl alcohol	19(R)-hydroxy PGF2alpha	0.604396	0.0248902	positive		Maltose	3-methyl sulfolene	-0.657143	0.0129319	negtive
Oleic acid	Aerococcaceae-family	-0.515992	0.0589195	negtive		Histidinyl-Tryptophan	Proteobacteria-phylum	0.582418	0.0318233	positive		Bacteroidia-Class	Bacteroidales-order	1	0	positive		Sinapyl alcohol	2,3-dinor Thromboxane B1	0.665934	0.0114755	positive		beta-L-Fucose 1-phosphate	Styrene oxide	-0.534066	0.0521596	negtive
1,7-Dimethyluric acid	Aerococcaceae-family	-0.58901	0.0266709	negtive		Histidinal	Proteobacteria-phylum	0.586813	0.0303316	positive		Moraxellaceae-family	Bacteroidales-order	0.543611	0.0445089	positive		Quinoline	cis-9-palmitoleic acid	-0.564835	0.0383546	negtive		Maltose	Indole-3-carboxaldehyde	-0.705495	0.00640539	negtive
Indole-3-carboxaldehyde	Aerococcaceae-family	-0.620651	0.0178637	negtive		Hexylresorcinol	Bacteroidia-Class	0.687912	0.00838258	positive		Ruminococcaceae-family	Bacteroidales-order	0.71055	0.0043973	positive		Quinoline	Eicosapentaenoic Acid	-0.591209	0.0288937	negtive		Arachidonic Acid	4E-Decenyl acetate	-0.815385	0.000623627	negtive
Methyl oleate	Bacteroidaceae-family	-0.547253	0.0458518	negtive		Hexylresorcinol	Bacteroidales-order	0.687912	0.00838258	positive		Bacteroidales-order	Bacteroidales-order	1	0	positive		Quinoline	Palmitoleoyl-EA	-0.547253	0.0458518	negtive		Adenine	16,16-dimethyl-PGA1	-0.551648	0.0438823	negtive
5-HETE	Bacteroidaceae-family	-0.665934	0.0114755	negtive		Hexylresorcinol	Bacteroidetes-phylum	0.687912	0.00838258	positive		Bacteroidetes-phylum	Bacteroidales-order	1	0	positive		Quinoline	Adenine	0.648352	0.0145264	positive		Adenine	19(R)-hydroxy PGF2alpha	-0.520879	0.0590939	negtive
Eicosapentaenoic Acid	Bacteroidaceae-family	-0.762637	0.00230609	negtive		Guanidoacetic acid	Bacteroidia-Class	0.542857	0.047887	positive		Bacilli-Class	Lactobacillales-order	0.999995	3.12873e-31	positive		Pseudouridine	d-Dethiobiotin	-0.665934	0.0114755	negtive		Arachidonic Acid	16R-HETE	-0.556044	0.0419772	negtive
Palmitoleamide	Eubacteriaceae-family	-0.673296	0.00830499	negtive		Guanidoacetic acid	Bacteroidaceae-family	0.723077	0.00480502	positive		Micrococcaceae-family	Lactobacillales-order	0.917675	3.75661e-06	positive		Pseudouridine	Glutamine	-0.692308	0.00784977	negtive		Urobilinogen	5-HETE	-0.520879	0.0590939	negtive
Arachidonic Acid	Eubacteriaceae-family	-0.554089	0.0397827	negtive		Guanidoacetic acid	Bacteroides-genus	0.723077	0.00480502	positive		Enterococcus-genus	Lactobacillales-order	0.888365	2.18813e-05	positive		Pseudouridine	PE(14:0/0:0)	0.665934	0.0114755	positive		Arachidonic Acid	9-OxoODE	-0.534066	0.0521596	negtive
PGG2	Micrococcaceae-family	-0.595604	0.0275084	negtive		Guanidoacetic acid	Bacteroidales-order	0.542857	0.047887	positive		Lactobacillales-order	Lactobacillales-order	1	0	positive		Pseudouridine	PE(13:0/0:0)	0.652747	0.0137114	positive		Arachidonic Acid	cis-9,10-Epoxystearic acid	-0.56044	0.040135	negtive
Styrene oxide	Ruminococcaceae-family	-0.6	0.0261743	negtive		Guanidoacetic acid	Bacteroidetes-phylum	0.542857	0.047887	positive		Bacteroidia-Class	Bacteroidetes-phylum	1	0	positive		Pseudouridine	Phosphatidylethanolamine lyso 17:0	0.538462	0.0499891	positive		Urobilinogen	17-Octadecynoic Acid	-0.586813	0.0303316	negtive
Methyl oleate	Bacteroides-genus	-0.547253	0.0458518	negtive		Guanidinosuccinic acid	Bacteroidaceae-family	-0.657143	0.0129319	negtive		Moraxellaceae-family	Bacteroidetes-phylum	0.543611	0.0445089	positive		Pseudouridine	Stearidonic Acid ethyl ester	0.547253	0.0458518	positive		4E-Decenyl acetate	Arachidonic Acid	-0.815385	0.000623627	negtive
5-HETE	Bacteroides-genus	-0.665934	0.0114755	negtive		Guanidinosuccinic acid	Bacteroides-genus	-0.657143	0.0129319	negtive		Ruminococcaceae-family	Bacteroidetes-phylum	0.71055	0.0043973	positive		Pseudouridine	alpha-CMBHC	0.63956	0.0162679	positive		16R-HETE	Arachidonic Acid	-0.556044	0.0419772	negtive
Eicosapentaenoic Acid	Bacteroides-genus	-0.762637	0.00230609	negtive		Guanidinosuccinic acid	Micrococcaceae-family	0.657143	0.0129319	positive		Bacteroidales-order	Bacteroidetes-phylum	1	0	positive		Pseudouridine	3-Phenylpropionic acid	0.679121	0.00953098	positive		9-OxoODE	Arachidonic Acid	-0.534066	0.0521596	negtive
Pterolactam	Blautia-genus	-0.582418	0.0318233	negtive		Glycylprolylhydroxyproline	Bacteroidaceae-family	-0.630769	0.0181656	negtive		Bacteroidetes-phylum	Bacteroidetes-phylum	1	0	positive		Pseudouridine	Falcarindiol	0.630769	0.0181656	positive		cis-9,10-Epoxystearic acid	Arachidonic Acid	-0.56044	0.040135	negtive
19(R)-hydroxy PGF2alpha	Blautia-genus	-0.503297	0.0693754	negtive		Glycylprolylhydroxyproline	Bacteroides-genus	-0.630769	0.0181656	negtive		Proteobacteria-phylum	Proteobacteria-phylum	1	0	positive		Pseudouridine	6-[3]-ladderane-1-hexanol	0.723077	0.00480502	positive		1,7-Dimethyluric acid	Arachidonic Acid	-0.525275	0.0567106	negtive
Isoxaben	Blautia-genus	-0.503297	0.0693754	negtive		Glycylprolylhydroxyproline	Micrococcaceae-family	0.569231	0.0366345	positive								Pseudouridine	Quercetin Pentamethyl Ether	0.661538	0.012187	positive		Styrene oxide	Isoxaben	-0.643956	0.0153782	negtive
1-Pyrroline	Blautia-genus	-0.573626	0.0349735	negtive		Gentisic acid	Bacteroidaceae-family	-0.595604	0.0275084	negtive								Pseudouridine	Ursodeoxycholic acid	0.604396	0.0248902	positive		16,16-dimethyl-PGA1	Adenine	-0.551648	0.0438823	negtive
Urobilinogen	Enterococcus-genus	-0.534066	0.0521596	negtive		Gentisic acid	Bacteroides-genus	-0.595604	0.0275084	negtive								Pseudouridine	Docosahexaenoic Acid ethyl ester	0.595604	0.0275084	positive		19(R)-hydroxy PGF2alpha	Adenine	-0.520879	0.0590939	negtive
Styrene oxide	Faecalibacterium-genus	-0.503297	0.0693754	negtive		Gd-IgA	Acidaminococcaceae-family	0.551648	0.0438823	positive								Pseudouridine	Methyl linoleate	0.692308	0.00784977	positive		Arachidonic Acid	1,7-Dimethyluric acid	-0.525275	0.0567106	negtive
N-oleoyl phenylalanine	Peptostreptococcus-genus	-0.570314	0.0332074	negtive		gamma-Glutamylleucine	Bacteroidaceae-family	-0.56044	0.040135	negtive								Pseudouridine	15-HETE-DA	0.547253	0.0458518	positive		5-HETE	Urobilinogen	-0.520879	0.0590939	negtive
Palmitoleamide	Lactobacillales-order	-0.525275	0.0567106	negtive		gamma-Glutamylleucine	Bacteroides-genus	-0.56044	0.040135	negtive								Pseudouridine	15-methyl palmitic acid	0.564835	0.0383546	positive		17-Octadecynoic Acid	Urobilinogen	-0.586813	0.0303316	negtive
Leukotriene D4	Bacilli-Class	0.569231	0.0366345	positive		Epidermin	Bacteroidaceae-family	-0.665934	0.0114755	negtive								Pseudouridine	3-Indolepropionic acid	0.551648	0.0438823	positive		Isoxaben	Styrene oxide	-0.643956	0.0153782	negtive
Xanthophyll	Bacteroidia-Class	0.705495	0.00640539	positive		Epidermin	Bacteroides-genus	-0.665934	0.0114755	negtive								Propionylcarnitine	5,7,8,3',4'-Pentahydroxy-3,6-dimethoxyflavone	-0.793407	0.0011509	negtive		Stearidonic Acid ethyl ester	4E-Decenyl acetate	-0.731868	0.0041288	negtive
PE(13:0/0:0)	Bacteroidia-Class	0.569231	0.0366345	positive		D-Ornithine	Bacteroidaceae-family	-0.626374	0.0191759	negtive								Propionylcarnitine	Palmitoleamide	0.643956	0.0153782	positive		Glutamine	Docosahexaenoic Acid ethyl ester	-0.736264	0.00381885	negtive
Phosphatidylethanolamine lyso 17:0	Bacteroidia-Class	0.643956	0.0153782	positive		D-Ornithine	Bacteroides-genus	-0.626374	0.0191759	negtive								Propionylcarnitine	beta-L-Fucose 1-phosphate	0.578022	0.0333702	positive		3,4-Dimethoxycinnamic acid	Methyl linoleate	-0.718681	0.00517287	negtive
Glyceryl monooleate	Bacteroidia-Class	0.687912	0.00838258	positive		D-Ornithine	Micrococcaceae-family	0.604396	0.0248902	positive								Prolylhydroxyproline	Phenylalanine	-0.687912	0.00838258	negtive		5,7,8,3',4'-Pentahydroxy-3,6-dimethoxyflavone	Palmitoleamide	-0.775824	0.00174179	negtive
Leukotriene B4	Bacteroidia-Class	0.512088	0.0640824	positive		Dodecanoic acid	Acidaminococcaceae-family	-0.569231	0.0366345	negtive								Prolylhydroxyproline	Leucine	-0.736264	0.00381885	negtive		Glutamine	Palmitoleamide	-0.512088	0.0640824	negtive
Xanthophyll	Moraxellaceae-family	0.523728	0.0545857	positive		Dodecanoic acid	Ruminococcaceae-family	-0.591209	0.0288937	negtive								Prolylhydroxyproline	Norleucine	-0.758242	0.00252045	negtive		d-Dethiobiotin	16,16-dimethyl-PGA1	-0.595604	0.0275084	negtive
Cycloleucine	Ruminococcaceae-family	0.534066	0.0521596	positive		Dodecanoic acid	Faecalibacterium-genus	-0.665934	0.0114755	negtive								Prolylhydroxyproline	3-methyl sulfolene	-0.582418	0.0318233	negtive		Oxycodone	16,16-dimethyl-PGA1	-0.635165	0.0171966	negtive
LPA(0:0/16:0)	Ruminococcaceae-family	0.626374	0.0191759	positive		Dodecanoic acid	Bacilli-Class	0.538462	0.0499891	positive								Prolylhydroxyproline	Bufalin	0.573626	0.0349735	positive		Robustine	16,16-dimethyl-PGA1	-0.604396	0.0248902	negtive
Phosphatidylethanolamine lyso 17:0	Ruminococcaceae-family	0.661538	0.012187	positive		Dodecanoic acid	Lactobacillales-order	0.538462	0.0499891	positive								Prolylhydroxyproline	17-Octadecynoic Acid	0.556044	0.0419772	positive		Glutamine	16,16-dimethyl-PGA1	-0.534066	0.0521596	negtive
PE(18:2(9Z,12Z)/0:0)	Ruminococcaceae-family	0.525275	0.0567106	positive		Diethanolamine	Bacteroidaceae-family	-0.595604	0.0275084	negtive								Prolylhydroxyproline	Adenosine	0.67033	0.0107964	positive		Methionine	16,16-dimethyl-PGA1	-0.507692	0.0666902	negtive
Glyceryl monooleate	Ruminococcaceae-family	0.586813	0.0303316	positive		Diethanolamine	Bacteroides-genus	-0.595604	0.0275084	negtive								Pivaloylcarnitine	d-Dethiobiotin	-0.547253	0.0458518	negtive		Serine	16,16-dimethyl-PGA1	-0.547253	0.0458518	negtive
4-Methylene-L-glutamine	Streptococcaceae-family	0.503297	0.0693754	positive		D-Glucuronic acid	Bacteroidaceae-family	-0.569231	0.0366345	negtive								Pivaloylcarnitine	Methionine	-0.595604	0.0275084	negtive		pipecolic acid	PGG2	-0.525275	0.0567106	negtive
D-Glucuronic acid	Faecalibacterium-genus	0.525275	0.0567106	positive		D-Glucuronic acid	Bacteroides-genus	-0.569231	0.0366345	negtive								Pivaloylcarnitine	Serine	-0.582418	0.0318233	negtive		Stearidonic Acid ethyl ester	16R-HETE	-0.534066	0.0521596	negtive
LPA(0:0/16:0)	Faecalibacterium-genus	0.56044	0.040135	positive		Deoxyuridine	Proteobacteria-phylum	0.578022	0.0333702	positive								Pivaloylcarnitine	3-methyl sulfolene	-0.578022	0.0333702	negtive		3,4-Dimethoxycinnamic acid	4-[3]-ladderane-butanoic acid	-0.534066	0.0521596	negtive
Phosphatidylethanolamine lyso 17:0	Faecalibacterium-genus	0.621978	0.0202287	positive		Decanoylcarnitine	Peptostreptococcus-genus	-0.617254	0.0186854	negtive								Pivaloylcarnitine	4-Methylene-L-glutamine	-0.547253	0.0458518	negtive		Sebacic acid	9(R)-HODE	-0.512088	0.0640824	negtive
Glyceryl monooleate	Faecalibacterium-genus	0.626374	0.0191759	positive		D-Arabitol	Eubacteriaceae-family	0.602655	0.0225463	positive								Pivaloylcarnitine	Falcarindiol	0.538462	0.0499891	positive		Aspidofractine	9(R)-HODE	-0.520879	0.0590939	negtive
4-Methylene-L-glutamine	Peptostreptococcus-genus	0.570314	0.0332074	positive		Citrulline	Bacteroidaceae-family	-0.591209	0.0288937	negtive								Pivaloylcarnitine	Deoxycholate	0.569231	0.0366345	positive		Stearidonic Acid ethyl ester	cis-9,10-Epoxystearic acid	-0.538462	0.0499891	negtive
Leucine	Peptostreptococcus-genus	0.579702	0.0297919	positive		Citrulline	Bacteroides-genus	-0.591209	0.0288937	negtive								Pivaloylcarnitine	N1-Acetylspermidine	0.542857	0.047887	positive		pipecolic acid	cis-9-palmitoleic acid	-0.573626	0.0349735	negtive
Xanthophyll	Bacteroidales-order	0.705495	0.00640539	positive		Citrulline	Micrococcaceae-family	0.6	0.0261743	positive								Pivaloylcarnitine	16,16-dimethyl-PGA1	0.674725	0.0101486	positive		4-acetamidobutanoate	cis-9-palmitoleic acid	-0.503297	0.0693754	negtive
PE(13:0/0:0)	Bacteroidales-order	0.569231	0.0366345	positive		cis-9,10-Epoxystearic acid	Bacteroidaceae-family	0.538462	0.0499891	positive								Pivaloylcarnitine	Eicosapentaenoic Acid	0.617582	0.0213254	positive		3,4-Dimethoxycinnamic acid	15-methyl palmitic acid	-0.828571	0.000397439	negtive
Phosphatidylethanolamine lyso 17:0	Bacteroidales-order	0.643956	0.0153782	positive		cis-9,10-Epoxystearic acid	Bacteroides-genus	0.538462	0.0499891	positive								Piperine	Glutamine	-0.595604	0.0275084	negtive		6-[3]-ladderane-1-hexanol	1,7-Dimethyluric acid	-0.591209	0.0288937	negtive
Glyceryl monooleate	Bacteroidales-order	0.687912	0.00838258	positive		Cellobiose	Bacteroidaceae-family	-0.569231	0.0366345	negtive								Piperine	D-Glucuronic acid	0.718681	0.00517287	positive		3,4-Dimethoxycinnamic acid	Glycidyl oleate	-0.731868	0.0041288	negtive
Leukotriene B4	Bacteroidales-order	0.512088	0.0640824	positive		Cellobiose	Bacteroides-genus	-0.569231	0.0366345	negtive								Piperine	Ricinoleic Acid methyl ester	0.626374	0.0191759	positive		Glutamine	Glycidyl oleate	-0.507692	0.0666902	negtive
Leukotriene D4	Lactobacillales-order	0.569231	0.0366345	positive		Ccr	Acidaminococcaceae-family	-0.832967	0.000334588	negtive								Piperine	Palmitoleamide	0.665934	0.0114755	positive		pipecolic acid	Urobilinogen	-0.718681	0.00517287	negtive
Xanthophyll	Bacteroidetes-phylum	0.705495	0.00640539	positive		Ccr	Ruminococcaceae-family	-0.551648	0.0438823	negtive								Phenyllactic acid	d-Dethiobiotin	-0.63956	0.0162679	negtive		Triacetate	Urobilinogen	-0.534066	0.0521596	negtive
PE(13:0/0:0)	Bacteroidetes-phylum	0.569231	0.0366345	positive		Ccr	Faecalibacterium-genus	-0.665934	0.0114755	negtive								Phenyllactic acid	Robustine	-0.538462	0.0499891	negtive		3-hydroxy-tetradecanoic acid	Styrene oxide	-0.538462	0.0499891	negtive
Phosphatidylethanolamine lyso 17:0	Bacteroidetes-phylum	0.643956	0.0153782	positive		Calystegin A3	Bacteroidaceae-family	-0.674725	0.0101486	negtive								Phenyllactic acid	Glutamine	-0.586813	0.0303316	negtive		Cycloleucine	pipecolic acid	-0.63956	0.0162679	negtive
Glyceryl monooleate	Bacteroidetes-phylum	0.687912	0.00838258	positive		Calystegin A3	Bacteroides-genus	-0.674725	0.0101486	negtive								Phenyllactic acid	Serine	-0.718681	0.00517287	negtive		LPA(0:0/16:0)	Triacetate	-0.578022	0.0333702	negtive
Leukotriene B4	Bacteroidetes-phylum	0.512088	0.0640824	positive		Asymmetric dimethylarginine	Bacteroidaceae-family	-0.564835	0.0383546	negtive								Phenyllactic acid	Pterolactam	-0.626374	0.0191759	negtive		Maltose	alpha-CMBHC	-0.547253	0.0458518	negtive
Isoleucine	Proteobacteria-phylum	0.538462	0.0499891	positive		Asymmetric dimethylarginine	Bacteroides-genus	-0.564835	0.0383546	negtive								Phenyllactic acid	1-Pyrroline	-0.67033	0.0107964	negtive		D-Glucuronic acid	Tetradecanedioic acid	-0.538462	0.0499891	negtive
Helilupolone	Bacilli-Class	0.516484	0.0615507	positive		Asymmetric dimethylarginine	Micrococcaceae-family	0.595604	0.0275084	positive								Phenyllactic acid	Phenylalanine	-0.538462	0.0499891	negtive		Maltose	Sebacic acid	-0.507692	0.0666902	negtive
Glutamine	Bacilli-Class	0.564835	0.0383546	positive		Arachidonic acid	Bacilli-Class	-0.617582	0.0213254	negtive								Phenyllactic acid	Leucine	-0.573626	0.0349735	negtive		Maltose	Urocanic acid	-0.762637	0.00230609	negtive
Serine	Bacilli-Class	0.525275	0.0567106	positive		Arachidonic acid	Streptococcaceae-family	-0.67033	0.0107964	negtive								Phenyllactic acid	Norleucine	-0.56044	0.040135	negtive		Xanthophyll	3,4-Dimethoxycinnamic acid	-0.621978	0.0202287	negtive
alpha-CMBHC	Bacteroidia-Class	0.564835	0.0383546	positive		Arachidonic acid	Lactobacillales-order	-0.617582	0.0213254	negtive								Phenyllactic acid	Lysine	-0.731868	0.0041288	negtive		PE(13:0/0:0)	3,4-Dimethoxycinnamic acid	-0.520879	0.0590939	negtive
Sebacic acid	Bacteroidia-Class	0.683516	0.00894266	positive		Ajocysteine	Acidaminococcaceae-family	-0.723077	0.00480502	negtive								Phenyllactic acid	Deoxycholate	0.551648	0.0438823	positive		Glyceryl monooleate	3,4-Dimethoxycinnamic acid	-0.70989	0.0059722	negtive
Jasmonic acid	Bacteroidia-Class	0.582418	0.0318233	positive		Ajocysteine	Ruminococcaceae-family	-0.564835	0.0383546	negtive								Phenylalanyl-Tryptophan	Lysine	-0.586813	0.0303316	negtive		Leukotriene B4	3,4-Dimethoxycinnamic acid	-0.525275	0.0567106	negtive
8(14)a-Homocalcitriol	Bacteroidia-Class	0.714286	0.00556165	positive		Acetylcholine	Proteobacteria-phylum	0.564835	0.0383546	positive								Phenylalanyl-Tryptophan	5,7,8,3',4'-Pentahydroxy-3,6-dimethoxyflavone	-0.56044	0.040135	negtive		Maltose	24,25-epoxy-cholesterol	-0.736264	0.00381885	negtive
3-hydroxy-tetradecanoic acid	Bacteroidia-Class	0.648352	0.0145264	positive		9-Decenoic acid	Bacilli-Class	0.63956	0.0162679	positive								Phenylalanyl-Tryptophan	Serine	-0.745055	0.0032514	negtive		Leukotriene D4	8(14)a-Homocalcitriol	-0.503297	0.0693754	negtive
Ursodeoxycholic acid	Bacteroidia-Class	0.604396	0.0248902	positive		9-Decenoic acid	Streptococcaceae-family	0.67033	0.0107964	positive								Phenylalanyl-Tryptophan	Pterolactam	-0.6	0.0261743	negtive		Maltose	Ricinoleic Acid methyl ester	-0.534066	0.0521596	negtive
3b-Hydroxy-5-cholenoic acid	Bacteroidia-Class	0.714286	0.00556165	positive		9-Decenoic acid	Lactobacillales-order	0.63956	0.0162679	positive								Phenylalanyl-Tryptophan	1-Pyrroline	-0.692308	0.00784977	negtive		D-Glucuronic acid	5,7,8,3',4'-Pentahydroxy-3,6-dimethoxyflavone	-0.547253	0.0458518	negtive
Aspidofractine	Bacteroidia-Class	0.564835	0.0383546	positive		9,10-epoxyoctadecanoic acid	Bacilli-Class	0.630769	0.0181656	positive								Phenylacetylglycine	Urobilinogen	-0.657143	0.0129319	negtive		beta-L-Fucose 1-phosphate	5,7,8,3',4'-Pentahydroxy-3,6-dimethoxyflavone	-0.52967	0.0543996	negtive
O-propanoyl-carnitine	Bacteroidia-Class	0.683516	0.00894266	positive		9,10-epoxyoctadecanoic acid	Lactobacillales-order	0.630769	0.0181656	positive								Phenylacetylglycine	Triacetate	0.648352	0.0145264	positive		Maltose	3-hydroxy-tetradecanoic acid	-0.806593	0.000809798	negtive
Cassaidine	Bacteroidia-Class	0.569231	0.0366345	positive		5-Methoxysalicylic acid	Micrococcaceae-family	-0.749451	0.00299242	negtive								Phenylacetylglycine	6-[3]-ladderane-1-hexanol	0.551648	0.0438823	positive		Maltose	3b-Hydroxy-5-cholenoic acid	-0.626374	0.0191759	negtive
5-Methoxytryptophan	Bacteroidia-Class	0.613187	0.022467	positive		4,5-Dihydroorotic acid	Bacteroidaceae-family	-0.547253	0.0458518	negtive								Phenylacetylglycine	9,10-DiHOME	0.542857	0.047887	positive		Maltose	Aspidofractine	-0.648352	0.0145264	negtive
Urocanic acid	Acidaminococcaceae-family	0.503297	0.0693754	positive		4,5-Dihydroorotic acid	Bacteroides-genus	-0.547253	0.0458518	negtive								Phenylacetylglycine	15S-HEPE	0.740659	0.00352663	positive		Maltose	O-propanoyl-carnitine	-0.512088	0.0640824	negtive
Ricinoleic Acid methyl ester	Acidaminococcaceae-family	0.740659	0.00352663	positive		3'-O-Methylguanosine	Bacteroidaceae-family	-0.582418	0.0318233	negtive								Phenylacetylglycine	N1-Acetylspermidine	0.564835	0.0383546	positive		Maltose	Buprenorphine	-0.616062	0.0189803	negtive
3-hydroxy-tetradecanoic acid	Acidaminococcaceae-family	0.604396	0.0248902	positive		3'-O-Methylguanosine	Bacteroides-genus	-0.582418	0.0318233	negtive								Phenylacetylglycine	Prostaglandin H1	0.582418	0.0318233	positive		Maltose	Anandamide (18:3, n-6)	-0.507692	0.0666902	negtive
3b-Hydroxy-5-cholenoic acid	Acidaminococcaceae-family	0.507692	0.0666902	positive		3-Hydroxyisovalerylcarnitine	Bacteroidaceae-family	-0.621978	0.0202287	negtive								Phenylacetylglycine	5-HETE	0.718681	0.00517287	positive		Maltose	Methionine	-0.723077	0.00480502	negtive
O-propanoyl-carnitine	Acidaminococcaceae-family	0.547253	0.0458518	positive		3-Hydroxyisovalerylcarnitine	Bacteroides-genus	-0.621978	0.0202287	negtive								Phenylacetylglycine	PE(18:1(9Z)/0:0)	0.542857	0.047887	positive		4E-Decenyl acetate	Stearidonic Acid ethyl ester	-0.731868	0.0041288	negtive
5-Methoxytryptophan	Bacteroidaceae-family	0.643956	0.0153782	positive		3-Hydroxycapric acid	Peptostreptococcus-genus	-0.645417	0.0126726	negtive								Phenylacetylglutamine	5,7,8,3',4'-Pentahydroxy-3,6-dimethoxyflavone	-0.578022	0.0333702	negtive		16R-HETE	Stearidonic Acid ethyl ester	-0.534066	0.0521596	negtive
d-Dethiobiotin	Eubacteriaceae-family	0.611485	0.0201458	positive		3-Hydroxybenzyl alcohol	Micrococcaceae-family	-0.556044	0.0419772	negtive								Phenylacetylglutamine	Serine	-0.621978	0.0202287	negtive		cis-9,10-Epoxystearic acid	Stearidonic Acid ethyl ester	-0.538462	0.0499891	negtive
4-acetamidobutanoate	Eubacteriaceae-family	0.64239	0.0132359	positive		3-Dehydroxycarnitine	Proteobacteria-phylum	0.6	0.0261743	positive								Phenoxyacetic acid	Cyclohexanecarboxylate	0.674725	0.0101486	positive		PGG2	pipecolic acid	-0.525275	0.0567106	negtive
12(R)-HEPE	Eubacteriaceae-family	0.602655	0.0225463	positive		3-Amino-2-piperidone	Proteobacteria-phylum	0.6	0.0261743	positive								Phenoxyacetic acid	Falcarindiol	0.547253	0.0458518	positive		cis-9-palmitoleic acid	pipecolic acid	-0.573626	0.0349735	negtive
2-(5,8-Tetradecadienyl)cyclobutanone	Eubacteriaceae-family	0.690956	0.00621239	positive		1-Piperidinecarboxaldehyde	Faecalibacterium-genus	-0.621978	0.0202287	negtive								Phenoxyacetic acid	Deoxycholate	0.578022	0.0333702	positive		Urobilinogen	pipecolic acid	-0.718681	0.00517287	negtive
4-acetamidobutanoate	Moraxellaceae-family	0.600152	0.0232644	positive		1-Piperidinecarboxaldehyde	Streptococcaceae-family	0.538462	0.0499891	positive								Phenoxyacetic acid	Oleamide	0.56044	0.040135	positive		Urobilinogen	Triacetate	-0.534066	0.0521596	negtive
alpha-CMBHC	Ruminococcaceae-family	0.67033	0.0107964	positive		1-Methylguanosine	Bacteroidaceae-family	-0.635165	0.0171966	negtive								Phenoxyacetic acid	Linoleamide	0.595604	0.0275084	positive		9(R)-HODE	Sebacic acid	-0.512088	0.0640824	negtive
Urocanic acid	Ruminococcaceae-family	0.538462	0.0499891	positive		1-Methylguanosine	Bacteroides-genus	-0.635165	0.0171966	negtive								Phenoxyacetic acid	16,16-dimethyl-PGA1	0.6	0.0261743	positive		16,16-dimethyl-PGA1	d-Dethiobiotin	-0.595604	0.0275084	negtive
8(14)a-Homocalcitriol	Ruminococcaceae-family	0.630769	0.0181656	positive		1-Methylguanosine	Micrococcaceae-family	0.674725	0.0101486	positive								Phenoxyacetic acid	Urobilinogen	0.705495	0.00640539	positive		cis-9-palmitoleic acid	4-acetamidobutanoate	-0.503297	0.0693754	negtive
Ricinoleic Acid methyl ester	Ruminococcaceae-family	0.564835	0.0383546	positive		16-Hydroxy hexadecanoic acid	Bacilli-Class	0.551648	0.0438823	positive								Perillic acid	4-Methylene-L-glutamine	0.613187	0.022467	positive		Methyl linoleate	3,4-Dimethoxycinnamic acid	-0.718681	0.00517287	negtive
Bufalin	Ruminococcaceae-family	0.70989	0.0059722	positive		16-Hydroxy hexadecanoic acid	Streptococcaceae-family	0.56044	0.040135	positive								Perillic acid	Jasmonic acid	0.78022	0.00157791	positive		4-[3]-ladderane-butanoic acid	3,4-Dimethoxycinnamic acid	-0.534066	0.0521596	negtive
3-hydroxy-tetradecanoic acid	Ruminococcaceae-family	0.775824	0.00174179	positive		16-Hydroxy hexadecanoic acid	Lactobacillales-order	0.551648	0.0438823	positive								Perillic acid	Ricinoleic Acid methyl ester	0.6	0.0261743	positive		15-methyl palmitic acid	3,4-Dimethoxycinnamic acid	-0.828571	0.000397439	negtive
Ursodeoxycholic acid	Ruminococcaceae-family	0.613187	0.022467	positive		13S-hydroxyoctadecadienoic acid	Acidaminococcaceae-family	-0.604396	0.0248902	negtive								Perillic acid	PGG2	0.657143	0.0129319	positive		Glycidyl oleate	3,4-Dimethoxycinnamic acid	-0.731868	0.0041288	negtive
3b-Hydroxy-5-cholenoic acid	Ruminococcaceae-family	0.771429	0.00191738	positive		13S-hydroxyoctadecadienoic acid	Bacteroidaceae-family	-0.648352	0.0145264	negtive								Perillic acid	4-[3]-ladderane-butanoic acid	0.578022	0.0333702	positive		1,7-Dimethyluric acid	6-[3]-ladderane-1-hexanol	-0.591209	0.0288937	negtive
O-propanoyl-carnitine	Ruminococcaceae-family	0.6	0.0261743	positive		13S-hydroxyoctadecadienoic acid	Bacteroides-genus	-0.648352	0.0145264	negtive								PE(22:4(7Z,10Z,13Z,16Z)/14:0)	5-Methoxytryptophan	-0.556044	0.0419772	negtive		16,16-dimethyl-PGA1	Oxycodone	-0.635165	0.0171966	negtive
Cassaidine	Ruminococcaceae-family	0.63956	0.0162679	positive		13-L-Hydroperoxylinoleic acid	Blautia-genus	-0.621978	0.0202287	negtive								PE(16:0/18:2(9Z,12Z))	Triacetate	0.569231	0.0366345	positive		Palmitoleamide	5,7,8,3',4'-Pentahydroxy-3,6-dimethoxyflavone	-0.775824	0.00174179	negtive
Cassaine	Ruminococcaceae-family	0.586813	0.0303316	positive		13-Heptadecyn-1-ol	Bacteroidaceae-family	0.67033	0.0107964	positive								PE(16:0/18:2(9Z,12Z))	5-HETE	0.727473	0.00445727	positive		Styrene oxide	3-hydroxy-tetradecanoic acid	-0.538462	0.0499891	negtive
Helilupolone	Streptococcaceae-family	0.648352	0.0145264	positive		13-Heptadecyn-1-ol	Bacteroides-genus	0.67033	0.0107964	positive								PE(16:0/18:2(9Z,12Z))	Eicosapentaenoic Acid	0.63956	0.0162679	positive		16,16-dimethyl-PGA1	Robustine	-0.604396	0.0248902	negtive
Buprenorphine	Streptococcaceae-family	0.554456	0.0396244	positive		12-Methyltridecanoic acid	Bacteroidia-Class	-0.696703	0.00734327	negtive								p-Aminobenzoic acid	Glutamine	-0.626374	0.0191759	negtive		9(R)-HODE	Aspidofractine	-0.520879	0.0590939	negtive
Serine	Streptococcaceae-family	0.52967	0.0543996	positive		12-Methyltridecanoic acid	Moraxellaceae-family	-0.550701	0.0412686	negtive								p-Aminobenzoic acid	Lysine	-0.723077	0.00480502	negtive		Docosahexaenoic Acid ethyl ester	Glutamine	-0.736264	0.00381885	negtive
5-Methoxytryptophan	Bacteroides-genus	0.643956	0.0153782	positive		12-Methyltridecanoic acid	Bacteroidales-order	-0.696703	0.00734327	negtive								p-Aminobenzoic acid	Cyclohexanecarboxylate	0.582418	0.0318233	positive		Palmitoleamide	Glutamine	-0.512088	0.0640824	negtive
4-acetamidobutanoate	Blautia-genus	0.6	0.0261743	positive		12-Methyltridecanoic acid	Bacteroidetes-phylum	-0.696703	0.00734327	negtive								p-Aminobenzoic acid	6-[3]-ladderane-1-hexanol	0.582418	0.0318233	positive		16,16-dimethyl-PGA1	Glutamine	-0.534066	0.0521596	negtive
Triacetate	Enterococcus-genus	0.617582	0.0213254	positive		12-Methyltridecanoic acid	Proteobacteria-phylum	0.582418	0.0318233	positive								p-Aminobenzoic acid	Docosahexaenoic Acid ethyl ester	0.578022	0.0333702	positive		Glycidyl oleate	Glutamine	-0.507692	0.0666902	negtive
alpha-CMBHC	Faecalibacterium-genus	0.542857	0.047887	positive		10-Hydroxycarbazepine	Proteobacteria-phylum	0.564835	0.0383546	positive								p-Aminobenzoic acid	Methyl linoleate	0.643956	0.0153782	positive		16,16-dimethyl-PGA1	Methionine	-0.507692	0.0666902	negtive
8(14)a-Homocalcitriol	Faecalibacterium-genus	0.547253	0.0458518	positive		(R)-3-Hydroxy-tetradecanoic acid	Bacteroidia-Class	-0.753846	0.00274901	negtive								p-Aminobenzoic acid	Palmitoleamide	0.705495	0.00640539	positive		16,16-dimethyl-PGA1	Serine	-0.547253	0.0458518	negtive
Ricinoleic Acid methyl ester	Faecalibacterium-genus	0.507692	0.0666902	positive		(R)-3-Hydroxy-tetradecanoic acid	Acidaminococcaceae-family	-0.613187	0.022467	negtive								p-Aminobenzoic acid	Glycidyl oleate	0.538462	0.0499891	positive		d-Dethiobiotin	Stearidonic Acid ethyl ester	-0.56044	0.040135	negtive
Bufalin	Faecalibacterium-genus	0.604396	0.0248902	positive		(R)-3-Hydroxy-tetradecanoic acid	Bacteroidaceae-family	-0.573626	0.0349735	negtive								Palmitoleic acid	3,4-Dimethoxycinnamic acid	0.635165	0.0171966	positive		3b-Hydroxy-5-cholenoic acid	Triacetate	-0.507692	0.0666902	negtive
3-hydroxy-tetradecanoic acid	Faecalibacterium-genus	0.564835	0.0383546	positive		(R)-3-Hydroxy-tetradecanoic acid	Ruminococcaceae-family	-0.591209	0.0288937	negtive								Oxypurinol	d-Dethiobiotin	-0.6	0.0261743	negtive		4-acetamidobutanoate	alpha-CMBHC	-0.547253	0.0458518	negtive
Ursodeoxycholic acid	Faecalibacterium-genus	0.556044	0.0419772	positive		(R)-3-Hydroxy-tetradecanoic acid	Bacteroides-genus	-0.573626	0.0349735	negtive								Oxypurinol	Cyclohexanecarboxylate	0.701099	0.00686211	positive		Stearidonic Acid ethyl ester	d-Dethiobiotin	-0.56044	0.040135	negtive
3b-Hydroxy-5-cholenoic acid	Faecalibacterium-genus	0.582418	0.0318233	positive		(R)-3-Hydroxy-tetradecanoic acid	Bacteroidales-order	-0.753846	0.00274901	negtive								Oxypurinol	3-Phenylpropionic acid	0.573626	0.0349735	positive		alpha-CMBHC	4-acetamidobutanoate	-0.547253	0.0458518	negtive
O-propanoyl-carnitine	Faecalibacterium-genus	0.534066	0.0521596	positive		(R)-3-Hydroxy-tetradecanoic acid	Bacteroidetes-phylum	-0.753846	0.00274901	negtive								Oxypurinol	Falcarindiol	0.872527	0	positive		Ricinoleic Acid methyl ester	4-acetamidobutanoate	-0.52967	0.0543996	negtive
Cassaidine	Faecalibacterium-genus	0.635165	0.0171966	positive		(R)-3-Hydroxy-tetradecanoic acid	Micrococcaceae-family	0.542857	0.047887	positive								Oxypurinol	Deoxycholate	0.854945	9.82919e-05	positive		24,25-epoxy-cholesterol	3,4-Dimethoxycinnamic acid	-0.52967	0.0543996	negtive
Cassaine	Faecalibacterium-genus	0.538462	0.0499891	positive		(R)-3-Hydroxy-tetradecanoic acid	Proteobacteria-phylum	0.569231	0.0366345	positive								Oxypurinol	Ursodeoxycholic acid	0.665934	0.0114755	positive		8(14)a-Homocalcitriol	3,4-Dimethoxycinnamic acid	-0.516484	0.0615507	negtive
Urocanic acid	Peptostreptococcus-genus	0.551538	0.0408976	positive														Oxypurinol	Cassaidine	0.613187	0.022467	positive		6-[3]-ladderane-1-hexanol	3,4-Dimethoxycinnamic acid	-0.542857	0.047887	negtive
24,25-epoxy-cholesterol	Peptostreptococcus-genus	0.687663	0.00656747	positive														Oxypurinol	Oleamide	0.573626	0.0349735	positive		3,4-Dimethoxycinnamic acid	24,25-epoxy-cholesterol	-0.52967	0.0543996	negtive
Ricinoleic Acid methyl ester	Peptostreptococcus-genus	0.570314	0.0332074	positive														Oxypurinol	Methyl oleate	0.578022	0.0333702	positive		3,4-Dimethoxycinnamic acid	8(14)a-Homocalcitriol	-0.516484	0.0615507	negtive
Serine	Peptostreptococcus-genus	0.640723	0.0135542	positive														Oxypurinol	15-HETE-DA	0.665934	0.0114755	positive		4-acetamidobutanoate	Ricinoleic Acid methyl ester	-0.52967	0.0543996	negtive
alpha-CMBHC	Bacteroidales-order	0.564835	0.0383546	positive														Oxypurinol	Linoleamide	0.551648	0.0438823	positive		12(R)-HEPE	Ricinoleic Acid methyl ester	-0.516484	0.0615507	negtive
Sebacic acid	Bacteroidales-order	0.683516	0.00894266	positive														Oxypurinol	Palmitoleamide	0.6	0.0261743	positive		Glutamine	Bufalin	-0.556044	0.0419772	negtive
Jasmonic acid	Bacteroidales-order	0.582418	0.0318233	positive														Oxypurinol	16,16-dimethyl-PGA1	0.696703	0.00734327	positive		3,4-Dimethoxycinnamic acid	6-[3]-ladderane-1-hexanol	-0.542857	0.047887	negtive
8(14)a-Homocalcitriol	Bacteroidales-order	0.714286	0.00556165	positive														Oxypurinol	Eicosapentaenoic Acid	0.705495	0.00640539	positive		Ricinoleic Acid methyl ester	12(R)-HEPE	-0.516484	0.0615507	negtive
3-hydroxy-tetradecanoic acid	Bacteroidales-order	0.648352	0.0145264	positive														Oxypurinol	3-Indolepropionic acid	0.556044	0.0419772	positive		Glutamine	Ursodeoxycholic acid	-0.547253	0.0458518	negtive
Ursodeoxycholic acid	Bacteroidales-order	0.604396	0.0248902	positive														O-Phosphothreonine	d-Dethiobiotin	-0.578022	0.0333702	negtive		Triacetate	3b-Hydroxy-5-cholenoic acid	-0.507692	0.0666902	negtive
3b-Hydroxy-5-cholenoic acid	Bacteroidales-order	0.714286	0.00556165	positive														O-Phosphothreonine	Glutamine	-0.657143	0.0129319	negtive		Glutamine	Cassaidine	-0.578022	0.0333702	negtive
Aspidofractine	Bacteroidales-order	0.564835	0.0383546	positive														O-Phosphothreonine	DL-Tryptophan	-0.6	0.0261743	negtive		Glutamine	Cassaine	-0.534066	0.0521596	negtive
O-propanoyl-carnitine	Bacteroidales-order	0.683516	0.00894266	positive														O-Phosphothreonine	3-Phenylpropionic acid	0.727473	0.00445727	positive		Bufalin	Glutamine	-0.556044	0.0419772	negtive
Cassaidine	Bacteroidales-order	0.569231	0.0366345	positive														O-Phosphothreonine	Falcarindiol	0.578022	0.0333702	positive		Ursodeoxycholic acid	Glutamine	-0.547253	0.0458518	negtive
5-Methoxytryptophan	Bacteroidales-order	0.613187	0.022467	positive														O-Phosphothreonine	Quercetin Pentamethyl Ether	0.604396	0.0248902	positive		Cassaidine	Glutamine	-0.578022	0.0333702	negtive
Helilupolone	Lactobacillales-order	0.516484	0.0615507	positive														O-Phosphothreonine	Ursodeoxycholic acid	0.595604	0.0275084	positive		Cassaine	Glutamine	-0.534066	0.0521596	negtive
Glutamine	Lactobacillales-order	0.564835	0.0383546	positive														O-Phosphothreonine	Methyl linoleate	0.573626	0.0349735	positive		Phenylalanine	Phenylalanine	1	0	positive
Serine	Lactobacillales-order	0.525275	0.0567106	positive														O-Phosphothreonine	Methyl oleate	0.569231	0.0366345	positive		Leucine	Phenylalanine	0.810989	0.000712893	positive
alpha-CMBHC	Bacteroidetes-phylum	0.564835	0.0383546	positive														O-Phosphothreonine	16,16-dimethyl-PGA1	0.551648	0.0438823	positive		Norleucine	Phenylalanine	0.775824	0.00174179	positive
Sebacic acid	Bacteroidetes-phylum	0.683516	0.00894266	positive														O-Phosphothreonine	3-Indolepropionic acid	0.564835	0.0383546	positive		Isoleucine	Phenylalanine	0.630769	0.0181656	positive
Jasmonic acid	Bacteroidetes-phylum	0.582418	0.0318233	positive														O-Phosphothreonine	PE(14:0/0:0)	0.56044	0.040135	positive		Lysine	Phenylalanine	0.643956	0.0153782	positive
8(14)a-Homocalcitriol	Bacteroidetes-phylum	0.714286	0.00556165	positive														O-Phosphothreonine	PE(13:0/0:0)	0.6	0.0261743	positive		DL-Tryptophan	Phenylalanine	0.586813	0.0303316	positive
3-hydroxy-tetradecanoic acid	Bacteroidetes-phylum	0.648352	0.0145264	positive														Oleic acid	9(R)-HODE	0.56044	0.040135	positive		4-Methylene-L-glutamine	4-Methylene-L-glutamine	1	0	positive
Ursodeoxycholic acid	Bacteroidetes-phylum	0.604396	0.0248902	positive														N-Palmitoylsphingosine	Glutamine	-0.556044	0.0419772	negtive		Leucine	4-Methylene-L-glutamine	0.604396	0.0248902	positive
3b-Hydroxy-5-cholenoic acid	Bacteroidetes-phylum	0.714286	0.00556165	positive														N-Palmitoylsphingosine	Cyclohexanecarboxylate	0.538462	0.0499891	positive		Norleucine	4-Methylene-L-glutamine	0.573626	0.0349735	positive
Aspidofractine	Bacteroidetes-phylum	0.564835	0.0383546	positive														N-Palmitoylsphingosine	Falcarindiol	0.665934	0.0114755	positive		PE(14:0/0:0)	4-Methylene-L-glutamine	0.56044	0.040135	positive
O-propanoyl-carnitine	Bacteroidetes-phylum	0.683516	0.00894266	positive														N-Palmitoylsphingosine	12(R)-HEPE	0.542857	0.047887	positive		PE(13:0/0:0)	4-Methylene-L-glutamine	0.503297	0.0693754	positive
Cassaidine	Bacteroidetes-phylum	0.569231	0.0366345	positive														N-Palmitoylsphingosine	Deoxycholate	0.652747	0.0137114	positive		Phosphatidylethanolamine lyso 17:0	4-Methylene-L-glutamine	0.586813	0.0303316	positive
5-Methoxytryptophan	Bacteroidetes-phylum	0.613187	0.022467	positive														N-Palmitoylsphingosine	Ursodeoxycholic acid	0.687912	0.00838258	positive		PE(18:2(9Z,12Z)/0:0)	4-Methylene-L-glutamine	0.52967	0.0543996	positive
3-Phenylpropionic acid	Proteobacteria-phylum	0.525275	0.0567106	positive														N-Palmitoylsphingosine	Cassaidine	0.551648	0.0438823	positive		Glyceryl monooleate	4-Methylene-L-glutamine	0.538462	0.0499891	positive
Helilupolone	Proteobacteria-phylum	0.573626	0.0349735	positive														N-Palmitoylsphingosine	Methyl oleate	0.67033	0.0107964	positive		Leukotriene B4	4-Methylene-L-glutamine	0.507692	0.0666902	positive
Docosahexaenoic Acid ethyl ester	Bacteroidia-Class	0.595604	0.0275084	positive														N-Palmitoylsphingosine	15-HETE-DA	0.556044	0.0419772	positive		Phenylalanine	Leucine	0.810989	0.000712893	positive
15-HETE-DA	Bacteroidia-Class	0.595604	0.0275084	positive														N-Palmitoylsphingosine	Stearamide	0.586813	0.0303316	positive		4-Methylene-L-glutamine	Leucine	0.604396	0.0248902	positive
PGG2	Bacteroidia-Class	0.621978	0.0202287	positive														N-Palmitoylsphingosine	Palmitoleamide	0.551648	0.0438823	positive		Leucine	Leucine	1	0	positive
11beta-PGF2alpha	Bacteroidia-Class	0.534066	0.0521596	positive														N-Palmitoylsphingosine	Punicic acid	0.542857	0.047887	positive		Norleucine	Leucine	0.969231	0	positive
4-[3]-ladderane-butanoic acid	Bacteroidia-Class	0.806593	0.000809798	positive														N-Palmitoylsphingosine	Eicosapentaenoic Acid	0.63956	0.0162679	positive		L-Methionine	Leucine	0.578022	0.0333702	positive
15-methyl palmitic acid	Bacteroidia-Class	0.683516	0.00894266	positive														N-Palmitoylsphingosine	Dihydrosphingosine	0.578022	0.0333702	positive		Isoleucine	Leucine	0.551648	0.0438823	positive
Adenosine	Bacteroidia-Class	0.701099	0.00686211	positive														N-Ornithyl-L-taurine	Oleamide	-0.586813	0.0303316	negtive		Lysine	Leucine	0.516484	0.0615507	positive
Glycidyl oleate	Bacteroidia-Class	0.78022	0.00157791	positive														N-Ornithyl-L-taurine	Helilupolone	0.617582	0.0213254	positive		5-propylideneisolongifolane	Leucine	0.56044	0.040135	positive
PGG2	Acidaminococcaceae-family	0.617582	0.0213254	positive														N-Ornithyl-L-taurine	17-Octadecynoic Acid	0.556044	0.0419772	positive		Phenylalanine	Norleucine	0.775824	0.00174179	positive
5-HETrE	Acidaminococcaceae-family	0.551648	0.0438823	positive														Norambreinolide	Stearidonic Acid ethyl ester	-0.556044	0.0419772	negtive		4-Methylene-L-glutamine	Norleucine	0.573626	0.0349735	positive
4-[3]-ladderane-butanoic acid	Acidaminococcaceae-family	0.534066	0.0521596	positive														Norambreinolide	Falcarindiol	-0.705495	0.00640539	negtive		Leucine	Norleucine	0.969231	0	positive
Linoleoyl glycine	Acidaminococcaceae-family	0.538462	0.0499891	positive														Norambreinolide	15S-HEPE	-0.591209	0.0288937	negtive		Norleucine	Norleucine	1	0	positive
Indole-3-carboxaldehyde	Acidaminococcaceae-family	0.674725	0.0101486	positive														Norambreinolide	Deoxycholate	-0.661538	0.012187	negtive		L-Methionine	Norleucine	0.525275	0.0567106	positive
4E-Decenyl acetate	Eubacteriaceae-family	0.57175	0.0326672	positive														Norambreinolide	Ursodeoxycholic acid	-0.569231	0.0366345	negtive		Isoleucine	Norleucine	0.578022	0.0333702	positive
Docosahexaenoic Acid ethyl ester	Moraxellaceae-family	0.505746	0.0650343	positive														Norambreinolide	N1-Acetylspermidine	-0.591209	0.0288937	negtive		5-propylideneisolongifolane	Norleucine	0.608791	0.0236549	positive
Docosahexaenoic Acid ethyl ester	Ruminococcaceae-family	0.617582	0.0213254	positive														Norambreinolide	Methyl linoleate	-0.56044	0.040135	negtive		Leucine	L-Methionine	0.578022	0.0333702	positive
15-HETE-DA	Ruminococcaceae-family	0.617582	0.0213254	positive														Norambreinolide	Methyl oleate	-0.613187	0.022467	negtive		Norleucine	L-Methionine	0.525275	0.0567106	positive
PGG2	Ruminococcaceae-family	0.731868	0.0041288	positive														Norambreinolide	15-HETE-DA	-0.547253	0.0458518	negtive		L-Methionine	L-Methionine	1	0	positive
4-[3]-ladderane-butanoic acid	Ruminococcaceae-family	0.731868	0.0041288	positive														Norambreinolide	Eicosapentaenoic Acid	-0.70989	0.0059722	negtive		5-propylideneisolongifolane	L-Methionine	0.547253	0.0458518	positive
Isoxaben	Ruminococcaceae-family	0.648352	0.0145264	positive														N-Methylnicotinamide	D-Glucuronic acid	-0.661538	0.012187	negtive		Phenylalanine	Isoleucine	0.630769	0.0181656	positive
Adenosine	Ruminococcaceae-family	0.534066	0.0521596	positive														N-Methylnicotinamide	9,10-DiHOME	0.586813	0.0303316	positive		Leucine	Isoleucine	0.551648	0.0438823	positive
Glycidyl oleate	Ruminococcaceae-family	0.665934	0.0114755	positive														N-Methylnicotinamide	Anandamide (18:3, n-6)	0.630769	0.0181656	positive		Norleucine	Isoleucine	0.578022	0.0333702	positive
Indole-3-carboxaldehyde	Ruminococcaceae-family	0.608791	0.0236549	positive														N-Methylnicotinamide	16R-HETE	0.679121	0.00953098	positive		Isoleucine	Isoleucine	1	0	positive
5-HETE	Enterococcus-genus	0.661538	0.012187	positive														N-Methylnicotinamide	cis-9,10-Epoxystearic acid	0.657143	0.0129319	positive		5-propylideneisolongifolane	Isoleucine	0.503297	0.0693754	positive
17-Octadecynoic Acid	Enterococcus-genus	0.63956	0.0162679	positive														N-Methylnicotinamide	Adenine	0.626374	0.0191759	positive		Phenylalanine	Lysine	0.643956	0.0153782	positive
Docosahexaenoic Acid ethyl ester	Faecalibacterium-genus	0.613187	0.022467	positive														N-Ethylglycine	d-Dethiobiotin	-0.604396	0.0248902	negtive		Leucine	Lysine	0.516484	0.0615507	positive
15-HETE-DA	Faecalibacterium-genus	0.507692	0.0666902	positive														N-Ethylglycine	DL-Tryptophan	-0.538462	0.0499891	negtive		Lysine	Lysine	1	0	positive
Palmitoleamide	Faecalibacterium-genus	0.630769	0.0181656	positive														N-Ethylglycine	3-Phenylpropionic acid	0.846154	0.000178547	positive		DL-Tryptophan	Lysine	0.512088	0.0640824	positive
PGG2	Faecalibacterium-genus	0.542857	0.047887	positive														N-Ethylglycine	Falcarindiol	0.582418	0.0318233	positive		Phenylalanine	DL-Tryptophan	0.586813	0.0303316	positive
11beta-PGF2alpha	Faecalibacterium-genus	0.525275	0.0567106	positive														N-Ethylglycine	6-[3]-ladderane-1-hexanol	0.586813	0.0303316	positive		Lysine	DL-Tryptophan	0.512088	0.0640824	positive
4-[3]-ladderane-butanoic acid	Faecalibacterium-genus	0.573626	0.0349735	positive														N-Ethylglycine	2,3-dinor Thromboxane B1	0.542857	0.047887	positive		DL-Tryptophan	DL-Tryptophan	1	0	positive
Glycidyl oleate	Faecalibacterium-genus	0.679121	0.00953098	positive														N-Ethylglycine	3-Indolepropionic acid	0.652747	0.0137114	positive		Cycloleucine	Cycloleucine	1	0	positive
Pterolactam	Peptostreptococcus-genus	0.556232	0.0388635	positive														Naphthalene epoxide	5,7,8,3',4'-Pentahydroxy-3,6-dimethoxyflavone	-0.718681	0.00517287	negtive		5-propylideneisolongifolane	Cycloleucine	0.547253	0.0458518	positive
3-methyl sulfolene	Peptostreptococcus-genus	0.509293	0.0628684	positive														Naphthalene epoxide	Serine	-0.604396	0.0248902	negtive		Phosphatidylethanolamine lyso 17:0	Cycloleucine	0.52967	0.0543996	positive
1-Pyrroline	Peptostreptococcus-genus	0.621948	0.0175575	positive														Naphthalene epoxide	Pterolactam	-0.56044	0.040135	negtive		Glyceryl monooleate	Cycloleucine	0.626374	0.0191759	positive
Docosahexaenoic Acid ethyl ester	Bacteroidales-order	0.595604	0.0275084	positive														Naphthalene epoxide	1-Pyrroline	-0.6	0.0261743	negtive		Dihydrosphingosine	Cycloleucine	0.674725	0.0101486	positive
15-HETE-DA	Bacteroidales-order	0.595604	0.0275084	positive														N-Alpha-acetyllysine	d-Dethiobiotin	-0.551648	0.0438823	negtive		Leukotriene B4	Cycloleucine	0.771429	0.00191738	positive
PGG2	Bacteroidales-order	0.621978	0.0202287	positive														N-Alpha-acetyllysine	Methionine	-0.613187	0.022467	negtive		Palmitoleoyl-EA	Palmitoleoyl-EA	1	0	positive
11beta-PGF2alpha	Bacteroidales-order	0.534066	0.0521596	positive														N-Alpha-acetyllysine	4E-Decenyl acetate	-0.591209	0.0288937	negtive		Lupenone	Lupenone	1	0	positive
4-[3]-ladderane-butanoic acid	Bacteroidales-order	0.806593	0.000809798	positive														N-Alpha-acetyllysine	16R-HETE	-0.657143	0.0129319	negtive		Xanthophyll	Lupenone	0.767033	0.00210528	positive
15-methyl palmitic acid	Bacteroidales-order	0.683516	0.00894266	positive														N-Alpha-acetyllysine	cis-9,10-Epoxystearic acid	-0.648352	0.0145264	negtive		PE(13:0/0:0)	Lupenone	0.512088	0.0640824	positive
Adenosine	Bacteroidales-order	0.701099	0.00686211	positive														N-Alpha-acetyllysine	3-methyl sulfolene	-0.63956	0.0162679	negtive		Lupenone	Xanthophyll	0.767033	0.00210528	positive
Glycidyl oleate	Bacteroidales-order	0.78022	0.00157791	positive														N-Alpha-acetyllysine	Stearidonic Acid ethyl ester	0.828571	0.000397439	positive		Xanthophyll	Xanthophyll	1	0	positive
Docosahexaenoic Acid ethyl ester	Bacteroidetes-phylum	0.595604	0.0275084	positive														N-Alpha-acetyllysine	Eicosapentaenoic Acid	0.837363	0.000277387	positive		PE(13:0/0:0)	Xanthophyll	0.520879	0.0590939	positive
15-HETE-DA	Bacteroidetes-phylum	0.595604	0.0275084	positive														N-Alpha-acetyllysine	Arachidonic Acid	0.740659	0.00352663	positive		Glyceryl monooleate	Xanthophyll	0.591209	0.0288937	positive
PGG2	Bacteroidetes-phylum	0.621978	0.0202287	positive														N-Acetylserine	d-Dethiobiotin	-0.665934	0.0114755	negtive		D-Glucuronic acid	D-Glucuronic acid	1	0	positive
11beta-PGF2alpha	Bacteroidetes-phylum	0.534066	0.0521596	positive														N-Acetylserine	Glutamine	-0.613187	0.022467	negtive		beta-L-Fucose 1-phosphate	beta-L-Fucose 1-phosphate	1	0	positive
4-[3]-ladderane-butanoic acid	Bacteroidetes-phylum	0.806593	0.000809798	positive														N-Acetylserine	PE(13:0/0:0)	0.661538	0.012187	positive		Maltose	Maltose	1	0	positive
15-methyl palmitic acid	Bacteroidetes-phylum	0.683516	0.00894266	positive														N-Acetylserine	3-Phenylpropionic acid	0.758242	0.00252045	positive		Leucine	5-propylideneisolongifolane	0.56044	0.040135	positive
Adenosine	Bacteroidetes-phylum	0.701099	0.00686211	positive														N-Acetylserine	Falcarindiol	0.595604	0.0275084	positive		Norleucine	5-propylideneisolongifolane	0.608791	0.0236549	positive
3-Indolepropionic acid	Bacteroidetes-phylum	0.59022	0.0255779	positive														N-Acetylserine	6-[3]-ladderane-1-hexanol	0.674725	0.0101486	positive		L-Methionine	5-propylideneisolongifolane	0.547253	0.0458518	positive
Prostaglandin H1	Proteobacteria-phylum	0.534066	0.0521596	positive														N-Acetylserine	Quercetin Pentamethyl Ether	0.551648	0.0438823	positive		Isoleucine	5-propylideneisolongifolane	0.503297	0.0693754	positive
Glycidyl oleate	Proteobacteria-phylum	0.736264	0.00381885	positive														N-Acetylserine	Methyl linoleate	0.648352	0.0145264	positive		Cycloleucine	5-propylideneisolongifolane	0.547253	0.0458518	positive
																		N-Acetylserine	15-methyl palmitic acid	0.573626	0.0349735	positive		5-propylideneisolongifolane	5-propylideneisolongifolane	1	0	positive
																		N-Acetylserine	3-Indolepropionic acid	0.608791	0.0236549	positive		Dihydrosphingosine	5-propylideneisolongifolane	0.573626	0.0349735	positive
																		N-Acetyl-L-methionine	d-Dethiobiotin	-0.578022	0.0333702	negtive		Leukotriene B4	5-propylideneisolongifolane	0.771429	0.00191738	positive
																		N-Acetyl-L-methionine	Serine	-0.551648	0.0438823	negtive		4-Methylene-L-glutamine	PE(14:0/0:0)	0.56044	0.040135	positive
																		N-Acetyl-L-methionine	Pterolactam	-0.538462	0.0499891	negtive		PE(14:0/0:0)	PE(14:0/0:0)	1	0	positive
																		N-Acetyl-L-methionine	Norleucine	-0.569231	0.0366345	negtive		PE(13:0/0:0)	PE(14:0/0:0)	0.771429	0.00191738	positive
																		N-Acetyl-L-methionine	3-Phenylpropionic acid	0.573626	0.0349735	positive		LPA(0:0/16:0)	PE(14:0/0:0)	0.507692	0.0666902	positive
																		N-Acetyl-L-methionine	6-[3]-ladderane-1-hexanol	0.657143	0.0129319	positive		PE(18:1(9Z)/0:0)	PE(14:0/0:0)	0.630769	0.0181656	positive
																		N-Acetyl-L-methionine	Quercetin Pentamethyl Ether	0.613187	0.022467	positive		Phosphatidylethanolamine lyso 17:0	PE(14:0/0:0)	0.81978	0.000541569	positive
																		N-Acetyl-L-methionine	15S-HEPE	0.643956	0.0153782	positive		PE(18:2(9Z,12Z)/0:0)	PE(14:0/0:0)	0.762637	0.00230609	positive
																		N-Acetyl-L-methionine	N1-Acetylspermidine	0.621978	0.0202287	positive		Glyceryl monooleate	PE(14:0/0:0)	0.595604	0.0275084	positive
																		N-Acetyl-L-methionine	3-Indolepropionic acid	0.687912	0.00838258	positive		Dihydrosphingosine	PE(14:0/0:0)	0.534066	0.0521596	positive
																		N-a-Acetyl-L-arginine	d-Dethiobiotin	-0.613187	0.022467	negtive		4-Methylene-L-glutamine	PE(13:0/0:0)	0.503297	0.0693754	positive
																		N-a-Acetyl-L-arginine	Glutamine	-0.635165	0.0171966	negtive		Lupenone	PE(13:0/0:0)	0.512088	0.0640824	positive
																		N-a-Acetyl-L-arginine	Serine	-0.586813	0.0303316	negtive		Xanthophyll	PE(13:0/0:0)	0.520879	0.0590939	positive
																		N-a-Acetyl-L-arginine	3-Phenylpropionic acid	0.657143	0.0129319	positive		PE(14:0/0:0)	PE(13:0/0:0)	0.771429	0.00191738	positive
																		N-a-Acetyl-L-arginine	Falcarindiol	0.56044	0.040135	positive		PE(13:0/0:0)	PE(13:0/0:0)	1	0	positive
																		N-a-Acetyl-L-arginine	6-[3]-ladderane-1-hexanol	0.648352	0.0145264	positive		LPA(0:0/16:0)	PE(13:0/0:0)	0.573626	0.0349735	positive
																		N-a-Acetyl-L-arginine	Methyl linoleate	0.604396	0.0248902	positive		PE(18:1(9Z)/0:0)	PE(13:0/0:0)	0.727473	0.00445727	positive
																		N-a-Acetyl-L-arginine	15-methyl palmitic acid	0.542857	0.047887	positive		Phosphatidylethanolamine lyso 17:0	PE(13:0/0:0)	0.863736	3.42233e-05	positive
																		N-a-Acetyl-L-arginine	3-Indolepropionic acid	0.63956	0.0162679	positive		PE(18:2(9Z,12Z)/0:0)	PE(13:0/0:0)	0.674725	0.0101486	positive
																		N-a-Acetyl-L-arginine	PE(13:0/0:0)	0.564835	0.0383546	positive		Glyceryl monooleate	PE(13:0/0:0)	0.718681	0.00517287	positive
																		N-a-Acetyl-L-arginine	Dihydrosphingosine	0.542857	0.047887	positive		Dihydrosphingosine	PE(13:0/0:0)	0.586813	0.0303316	positive
																		N6-Acetyl-L-lysine	d-Dethiobiotin	-0.547253	0.0458518	negtive		Leukotriene B4	PE(13:0/0:0)	0.516484	0.0615507	positive
																		N6-Acetyl-L-lysine	Cyclohexanecarboxylate	0.621978	0.0202287	positive		PE(14:0/0:0)	LPA(0:0/16:0)	0.507692	0.0666902	positive
																		N6-Acetyl-L-lysine	3-Phenylpropionic acid	0.762637	0.00230609	positive		PE(13:0/0:0)	LPA(0:0/16:0)	0.573626	0.0349735	positive
																		N6-Acetyl-L-lysine	Falcarindiol	0.753846	0.00274901	positive		LPA(0:0/16:0)	LPA(0:0/16:0)	1	0	positive
																		N6-Acetyl-L-lysine	Quercetin Pentamethyl Ether	0.723077	0.00480502	positive		Phosphatidylethanolamine lyso 17:0	LPA(0:0/16:0)	0.687912	0.00838258	positive
																		N6-Acetyl-L-lysine	Deoxycholate	0.683516	0.00894266	positive		PE(14:0/0:0)	PE(18:1(9Z)/0:0)	0.630769	0.0181656	positive
																		N6-Acetyl-L-lysine	Ursodeoxycholic acid	0.652747	0.0137114	positive		PE(13:0/0:0)	PE(18:1(9Z)/0:0)	0.727473	0.00445727	positive
																		N6-Acetyl-L-lysine	N1-Acetylspermidine	0.635165	0.0171966	positive		PE(18:1(9Z)/0:0)	PE(18:1(9Z)/0:0)	1	0	positive
																		N6-Acetyl-L-lysine	Cassaidine	0.621978	0.0202287	positive		Phosphatidylethanolamine lyso 17:0	PE(18:1(9Z)/0:0)	0.767033	0.00210528	positive
																		N6-Acetyl-L-lysine	Oleamide	0.604396	0.0248902	positive		PE(18:2(9Z,12Z)/0:0)	PE(18:1(9Z)/0:0)	0.881319	0	positive
																		N6-Acetyl-L-lysine	Methyl oleate	0.595604	0.0275084	positive		Glyceryl monooleate	PE(18:1(9Z)/0:0)	0.564835	0.0383546	positive
																		N6-Acetyl-L-lysine	15-HETE-DA	0.6	0.0261743	positive		Dihydrosphingosine	PE(18:1(9Z)/0:0)	0.630769	0.0181656	positive
																		N6-Acetyl-L-lysine	Stearamide	0.617582	0.0213254	positive		Leukotriene B4	PE(18:1(9Z)/0:0)	0.635165	0.0171966	positive
																		N6-Acetyl-L-lysine	16,16-dimethyl-PGA1	0.70989	0.0059722	positive		4-Methylene-L-glutamine	Phosphatidylethanolamine lyso 17:0	0.586813	0.0303316	positive
																		N6-Acetyl-L-lysine	Prostaglandin H1	0.626374	0.0191759	positive		Cycloleucine	Phosphatidylethanolamine lyso 17:0	0.52967	0.0543996	positive
																		N6-Acetyl-L-lysine	Eicosapentaenoic Acid	0.635165	0.0171966	positive		PE(14:0/0:0)	Phosphatidylethanolamine lyso 17:0	0.81978	0.000541569	positive
																		N6-Acetyl-L-lysine	3-Indolepropionic acid	0.749451	0.00299242	positive		PE(13:0/0:0)	Phosphatidylethanolamine lyso 17:0	0.863736	3.42233e-05	positive
																		N6-Acetyl-L-lysine	PE(14:0/0:0)	0.547253	0.0458518	positive		LPA(0:0/16:0)	Phosphatidylethanolamine lyso 17:0	0.687912	0.00838258	positive
																		N6-Acetyl-L-lysine	PE(13:0/0:0)	0.586813	0.0303316	positive		PE(18:1(9Z)/0:0)	Phosphatidylethanolamine lyso 17:0	0.767033	0.00210528	positive
																		N6-Acetyl-L-lysine	Phosphatidylethanolamine lyso 17:0	0.542857	0.047887	positive		Phosphatidylethanolamine lyso 17:0	Phosphatidylethanolamine lyso 17:0	1	0	positive
																		N6-Acetyl-L-lysine	Dihydrosphingosine	0.617582	0.0213254	positive		PE(18:2(9Z,12Z)/0:0)	Phosphatidylethanolamine lyso 17:0	0.815385	0.000623627	positive
																		myo-Inositol	d-Dethiobiotin	-0.604396	0.0248902	negtive		Glyceryl monooleate	Phosphatidylethanolamine lyso 17:0	0.705495	0.00640539	positive
																		myo-Inositol	5,7,8,3',4'-Pentahydroxy-3,6-dimethoxyflavone	-0.665934	0.0114755	negtive		Dihydrosphingosine	Phosphatidylethanolamine lyso 17:0	0.626374	0.0191759	positive
																		myo-Inositol	Glutamine	-0.635165	0.0171966	negtive		Leukotriene B4	Phosphatidylethanolamine lyso 17:0	0.626374	0.0191759	positive
																		myo-Inositol	Serine	-0.538462	0.0499891	negtive		4-Methylene-L-glutamine	PE(18:2(9Z,12Z)/0:0)	0.52967	0.0543996	positive
																		myo-Inositol	Phenylalanine	-0.595604	0.0275084	negtive		PE(14:0/0:0)	PE(18:2(9Z,12Z)/0:0)	0.762637	0.00230609	positive
																		myo-Inositol	DL-Tryptophan	-0.556044	0.0419772	negtive		PE(13:0/0:0)	PE(18:2(9Z,12Z)/0:0)	0.674725	0.0101486	positive
																		myo-Inositol	Quercetin Pentamethyl Ether	0.613187	0.022467	positive		PE(18:1(9Z)/0:0)	PE(18:2(9Z,12Z)/0:0)	0.881319	0	positive
																		myo-Inositol	Palmitoleamide	0.652747	0.0137114	positive		Phosphatidylethanolamine lyso 17:0	PE(18:2(9Z,12Z)/0:0)	0.815385	0.000623627	positive
																		myo-Inositol	16,16-dimethyl-PGA1	0.621978	0.0202287	positive		PE(18:2(9Z,12Z)/0:0)	PE(18:2(9Z,12Z)/0:0)	1	0	positive
																		Methylpyrazine	Norleucine	-0.586813	0.0303316	negtive		Glyceryl monooleate	PE(18:2(9Z,12Z)/0:0)	0.613187	0.022467	positive
																		Methylpyrazine	DL-Tryptophan	-0.547253	0.0458518	negtive		Dihydrosphingosine	PE(18:2(9Z,12Z)/0:0)	0.723077	0.00480502	positive
																		Methylpyrazine	d-Dethiobiotin	-0.775824	0.00174179	negtive		Leukotriene B4	PE(18:2(9Z,12Z)/0:0)	0.687912	0.00838258	positive
																		Methylpyrazine	Glutamine	-0.762637	0.00230609	negtive		4-Methylene-L-glutamine	Glyceryl monooleate	0.538462	0.0499891	positive
																		Methylpyrazine	1,7-Dimethyluric acid	-0.63956	0.0162679	negtive		Cycloleucine	Glyceryl monooleate	0.626374	0.0191759	positive
																		Methylpyrazine	PE(13:0/0:0)	0.573626	0.0349735	positive		Xanthophyll	Glyceryl monooleate	0.591209	0.0288937	positive
																		Methylpyrazine	Stearidonic Acid ethyl ester	0.556044	0.0419772	positive		PE(14:0/0:0)	Glyceryl monooleate	0.595604	0.0275084	positive
																		Methylpyrazine	6-[3]-ladderane-1-hexanol	0.595604	0.0275084	positive		PE(13:0/0:0)	Glyceryl monooleate	0.718681	0.00517287	positive
																		Methylpyrazine	Docosahexaenoic Acid ethyl ester	0.586813	0.0303316	positive		PE(18:1(9Z)/0:0)	Glyceryl monooleate	0.564835	0.0383546	positive
																		Methylpyrazine	Methyl linoleate	0.626374	0.0191759	positive		Phosphatidylethanolamine lyso 17:0	Glyceryl monooleate	0.705495	0.00640539	positive
																		Maslinic acid	Palmitoleoyl-EA	-0.63956	0.0162679	negtive		PE(18:2(9Z,12Z)/0:0)	Glyceryl monooleate	0.613187	0.022467	positive
																		Maslinic acid	Cyclohexanecarboxylate	-0.714286	0.00556165	negtive		Glyceryl monooleate	Glyceryl monooleate	1	0	positive
																		Maslinic acid	Falcarindiol	-0.652747	0.0137114	negtive		Dihydrosphingosine	Glyceryl monooleate	0.608791	0.0236549	positive
																		Maslinic acid	Deoxycholate	-0.683516	0.00894266	negtive		Leukotriene B4	Glyceryl monooleate	0.775824	0.00174179	positive
																		Maslinic acid	Ursodeoxycholic acid	-0.542857	0.047887	negtive		Cycloleucine	Dihydrosphingosine	0.674725	0.0101486	positive
																		Maslinic acid	N1-Acetylspermidine	-0.578022	0.0333702	negtive		5-propylideneisolongifolane	Dihydrosphingosine	0.573626	0.0349735	positive
																		Maslinic acid	Oleamide	-0.683516	0.00894266	negtive		PE(14:0/0:0)	Dihydrosphingosine	0.534066	0.0521596	positive
																		Maslinic acid	Palmitoleamide	-0.556044	0.0419772	negtive		PE(13:0/0:0)	Dihydrosphingosine	0.586813	0.0303316	positive
																		Maslinic acid	16,16-dimethyl-PGA1	-0.621978	0.0202287	negtive		PE(18:1(9Z)/0:0)	Dihydrosphingosine	0.630769	0.0181656	positive
																		Maslinic acid	Eicosapentaenoic Acid	-0.679121	0.00953098	negtive		Phosphatidylethanolamine lyso 17:0	Dihydrosphingosine	0.626374	0.0191759	positive
																		L-prolyl-L-proline	pipecolic acid	-0.569231	0.0366345	negtive		PE(18:2(9Z,12Z)/0:0)	Dihydrosphingosine	0.723077	0.00480502	positive
																		L-prolyl-L-proline	Jasmonic acid	0.595604	0.0275084	positive		Glyceryl monooleate	Dihydrosphingosine	0.608791	0.0236549	positive
																		L-prolyl-L-proline	6-[3]-ladderane-1-hexanol	0.643956	0.0153782	positive		Dihydrosphingosine	Dihydrosphingosine	1	0	positive
																		L-prolyl-L-proline	Buprenorphine	0.627063	0.0163879	positive		Leukotriene B4	Dihydrosphingosine	0.762637	0.00230609	positive
																		L-prolyl-L-proline	Docosahexaenoic Acid ethyl ester	0.551648	0.0438823	positive		4-Methylene-L-glutamine	Leukotriene B4	0.507692	0.0666902	positive
																		L-prolyl-L-proline	Methyl linoleate	0.687912	0.00838258	positive		Cycloleucine	Leukotriene B4	0.771429	0.00191738	positive
																		L-prolyl-L-proline	PGG2	0.56044	0.040135	positive		5-propylideneisolongifolane	Leukotriene B4	0.771429	0.00191738	positive
																		L-prolyl-L-proline	2,3-dinor Thromboxane B1	0.665934	0.0114755	positive		PE(13:0/0:0)	Leukotriene B4	0.516484	0.0615507	positive
																		L-prolyl-L-proline	4-[3]-ladderane-butanoic acid	0.569231	0.0366345	positive		PE(18:1(9Z)/0:0)	Leukotriene B4	0.635165	0.0171966	positive
																		L-prolyl-L-proline	15-methyl palmitic acid	0.736264	0.00381885	positive		Phosphatidylethanolamine lyso 17:0	Leukotriene B4	0.626374	0.0191759	positive
																		L-prolyl-L-proline	Cycloleucine	0.578022	0.0333702	positive		PE(18:2(9Z,12Z)/0:0)	Leukotriene B4	0.687912	0.00838258	positive
																		L-prolyl-L-proline	PE(13:0/0:0)	0.674725	0.0101486	positive		Glyceryl monooleate	Leukotriene B4	0.775824	0.00174179	positive
																		L-prolyl-L-proline	Glyceryl monooleate	0.569231	0.0366345	positive		Dihydrosphingosine	Leukotriene B4	0.762637	0.00230609	positive
																		L-Methionine	d-Dethiobiotin	-0.657143	0.0129319	negtive		Leukotriene B4	Leukotriene B4	1	0	positive
																		L-Methionine	Methionine	-0.542857	0.047887	negtive		Leukotriene D4	Leukotriene D4	1	0	positive
																		L-Methionine	3-methyl sulfolene	-0.63956	0.0162679	negtive		Pterolactam	Phenylalanine	0.679121	0.00953098	positive
																		L-Methionine	Phenylalanine	-0.564835	0.0383546	negtive		3-methyl sulfolene	Phenylalanine	0.582418	0.0318233	positive
																		L-Methionine	Norleucine	-0.564835	0.0383546	negtive		1-Pyrroline	Phenylalanine	0.643956	0.0153782	positive
																		L-Methionine	Stearidonic Acid ethyl ester	0.63956	0.0162679	positive		Pterolactam	4-Methylene-L-glutamine	0.740659	0.00352663	positive
																		L-Methionine	Methyl oleate	0.542857	0.047887	positive		Capsaicin	4-Methylene-L-glutamine	0.564835	0.0383546	positive
																		L-Methionine	Eicosapentaenoic Acid	0.556044	0.0419772	positive		PGG2	4-Methylene-L-glutamine	0.551648	0.0438823	positive
																		L-Methionine	Arachidonic Acid	0.538462	0.0499891	positive		16R-HETE	4-Methylene-L-glutamine	0.538462	0.0499891	positive
																		L-Kynurenine	Stearidonic Acid ethyl ester	0.591209	0.0288937	positive		4-[3]-ladderane-butanoic acid	4-Methylene-L-glutamine	0.701099	0.00686211	positive
																		L-Kynurenine	alpha-CMBHC	0.701099	0.00686211	positive		cis-9,10-Epoxystearic acid	4-Methylene-L-glutamine	0.608791	0.0236549	positive
																		L-Kynurenine	3-Phenylpropionic acid	0.608791	0.0236549	positive		Elaidic Acid	4-Methylene-L-glutamine	0.696703	0.00734327	positive
																		L-Kynurenine	Falcarindiol	0.679121	0.00953098	positive		Oleic acid	4-Methylene-L-glutamine	0.692308	0.00784977	positive
																		L-Kynurenine	6-[3]-ladderane-1-hexanol	0.762637	0.00230609	positive		Isoxaben	4-Methylene-L-glutamine	0.793407	0.0011509	positive
																		L-Kynurenine	Quercetin Pentamethyl Ether	0.613187	0.022467	positive		3-methyl sulfolene	4-Methylene-L-glutamine	0.683516	0.00894266	positive
																		L-Kynurenine	15S-HEPE	0.586813	0.0303316	positive		1-Pyrroline	4-Methylene-L-glutamine	0.762637	0.00230609	positive
																		L-Kynurenine	Deoxycholate	0.56044	0.040135	positive		Indole-3-carboxaldehyde	4-Methylene-L-glutamine	0.591209	0.0288937	positive
																		L-Kynurenine	Methyl linoleate	0.696703	0.00734327	positive		Pterolactam	Leucine	0.745055	0.0032514	positive
																		L-Kynurenine	Methyl oleate	0.643956	0.0153782	positive		16R-HETE	Leucine	0.621978	0.0202287	positive
																		L-Kynurenine	15-HETE-DA	0.595604	0.0275084	positive		cis-9,10-Epoxystearic acid	Leucine	0.652747	0.0137114	positive
																		L-Kynurenine	Eicosapentaenoic Acid	0.551648	0.0438823	positive		Elaidic Acid	Leucine	0.6	0.0261743	positive
																		L-Kynurenine	15-methyl palmitic acid	0.6	0.0261743	positive		Oleic acid	Leucine	0.586813	0.0303316	positive
																		L-Kynurenine	PE(14:0/0:0)	0.582418	0.0318233	positive		Myristoleic acid	Leucine	0.512088	0.0640824	positive
																		L-Kynurenine	PE(18:1(9Z)/0:0)	0.573626	0.0349735	positive		3-methyl sulfolene	Leucine	0.832967	0.000334588	positive
																		Leucyl-phenylalanine	Stearidonic Acid ethyl ester	-0.771429	0.00191738	negtive		1-Pyrroline	Leucine	0.696703	0.00734327	positive
																		Leucyl-phenylalanine	cis-9-palmitoleic acid	-0.595604	0.0275084	negtive		Pterolactam	Norleucine	0.723077	0.00480502	positive
																		Leucyl-phenylalanine	Eicosapentaenoic Acid	-0.674725	0.0101486	negtive		16R-HETE	Norleucine	0.608791	0.0236549	positive
																		Leucyl-phenylalanine	Arachidonic Acid	-0.736264	0.00381885	negtive		cis-9,10-Epoxystearic acid	Norleucine	0.63956	0.0162679	positive
																		Isovalerylglutamic acid	DL-Tryptophan	-0.542857	0.047887	negtive		Elaidic Acid	Norleucine	0.595604	0.0275084	positive
																		Isovalerylglutamic acid	Serine	-0.547253	0.0458518	negtive		Oleic acid	Norleucine	0.582418	0.0318233	positive
																		Isovalerylglutamic acid	Palmitoleoyl-EA	0.753846	0.00274901	positive		Myristoleic acid	Norleucine	0.578022	0.0333702	positive
																		Isovalerylglutamic acid	Maltose	0.648352	0.0145264	positive		3-methyl sulfolene	Norleucine	0.837363	0.000277387	positive
																		Isovalerylglutamic acid	15S-HEPE	0.648352	0.0145264	positive		1-Pyrroline	Norleucine	0.652747	0.0137114	positive
																		Isovalerylglutamic acid	Linoleamide	0.687912	0.00838258	positive		15-HETE-DA	L-Methionine	0.534066	0.0521596	positive
																		Isovalerylglutamic acid	Styrene oxide	0.595604	0.0275084	positive		Myristoleic acid	L-Methionine	0.503297	0.0693754	positive
																		Isopalmitic acid	Helilupolone	0.604396	0.0248902	positive		3-methyl sulfolene	L-Methionine	0.595604	0.0275084	positive
																		Indoxyl sulfate	Glutamine	-0.595604	0.0275084	negtive		O-butanoyl-carnitine	Isoleucine	0.569231	0.0366345	positive
																		Indoxyl sulfate	3-methyl sulfolene	-0.657143	0.0129319	negtive		16R-HETE	Isoleucine	0.591209	0.0288937	positive
																		Indoxyl sulfate	Phenylalanine	-0.727473	0.00445727	negtive		cis-9,10-Epoxystearic acid	Isoleucine	0.542857	0.047887	positive
																		Indoxyl sulfate	Leucine	-0.630769	0.0181656	negtive		9R,10S-EpOME	Isoleucine	0.582418	0.0318233	positive
																		Indoxyl sulfate	Norleucine	-0.648352	0.0145264	negtive		Linoleoyl glycine	Isoleucine	0.718681	0.00517287	positive
																		Indolelactic acid	Falcarindiol	0.604396	0.0248902	positive		Myristoleic acid	Isoleucine	0.556044	0.0419772	positive
																		Indolelactic acid	6-[3]-ladderane-1-hexanol	0.617582	0.0213254	positive		6-Caprolactam	Isoleucine	0.727473	0.00445727	positive
																		Indolelactic acid	Quercetin Pentamethyl Ether	0.573626	0.0349735	positive		Pterolactam	Lysine	0.626374	0.0191759	positive
																		Indolelactic acid	Deoxycholate	0.538462	0.0499891	positive		1,7-Dimethyluric acid	Lysine	0.564835	0.0383546	positive
																		Indolelactic acid	Methyl oleate	0.547253	0.0458518	positive		1-Pyrroline	Lysine	0.679121	0.00953098	positive
																		Indolelactic acid	Eicosapentaenoic Acid	0.6	0.0261743	positive		Pterolactam	DL-Tryptophan	0.731868	0.0041288	positive
																		Indoleacetic acid	DL-2-hydroxy stearic acid	0.617582	0.0213254	positive		1,7-Dimethyluric acid	DL-Tryptophan	0.564835	0.0383546	positive
																		Indoleacetic acid	2,3-dinor Thromboxane B1	0.551648	0.0438823	positive		1-Pyrroline	DL-Tryptophan	0.736264	0.00381885	positive
																		Indoleacetic acid	Myristoleic acid	0.635165	0.0171966	positive		Indole-3-carboxaldehyde	DL-Tryptophan	0.564835	0.0383546	positive
																		Indoleacetic acid	5-propylideneisolongifolane	0.6	0.0261743	positive		Docosahexaenoic Acid ethyl ester	Cycloleucine	0.512088	0.0640824	positive
																		Indoleacetic acid	Leukotriene B4	0.564835	0.0383546	positive		Stearamide	Cycloleucine	0.705495	0.00640539	positive
																		Indole-3-propionic acid	Ricinoleic Acid methyl ester	-0.621978	0.0202287	negtive		Capsaicin	Cycloleucine	0.793407	0.0011509	positive
																		Indole-3-propionic acid	Linoleoyl glycine	-0.621978	0.0202287	negtive		PGG2	Cycloleucine	0.758242	0.00252045	positive
																		Indole-3-propionic acid	Indole-3-carboxaldehyde	-0.586813	0.0303316	negtive		11beta-PGF2alpha	Cycloleucine	0.573626	0.0349735	positive
																		Indole-3-propionic acid	2-(5,8-Tetradecadienyl)cyclobutanone	0.643956	0.0153782	positive		2,3-dinor Thromboxane B1	Cycloleucine	0.525275	0.0567106	positive
																		Indole-3-propionic acid	17-Octadecynoic Acid	0.573626	0.0349735	positive		5-HETrE	Cycloleucine	0.626374	0.0191759	positive
																		Imidazoleacetic acid riboside	Phenylalanine	-0.674725	0.0101486	negtive		4-[3]-ladderane-butanoic acid	Cycloleucine	0.718681	0.00517287	positive
																		Imidazoleacetic acid riboside	Norleucine	-0.538462	0.0499891	negtive		Elaidic Acid	Cycloleucine	0.621978	0.0202287	positive
																		Imidazoleacetic acid riboside	DL-Tryptophan	-0.595604	0.0275084	negtive		Punicic acid	Cycloleucine	0.736264	0.00381885	positive
																		Imidazoleacetic acid riboside	d-Dethiobiotin	-0.556044	0.0419772	negtive		Linoleoyl glycine	Cycloleucine	0.503297	0.0693754	positive
																		Imidazoleacetic acid riboside	Glutamine	-0.745055	0.0032514	negtive		Oleic acid	Cycloleucine	0.635165	0.0171966	positive
																		Imidazoleacetic acid riboside	6-[3]-ladderane-1-hexanol	0.591209	0.0288937	positive		Myristoleic acid	Cycloleucine	0.520879	0.0590939	positive
																		Imidazoleacetic acid riboside	Docosahexaenoic Acid ethyl ester	0.595604	0.0275084	positive		Isoxaben	Cycloleucine	0.617582	0.0213254	positive
																		Imidazoleacetic acid riboside	Methyl linoleate	0.679121	0.00953098	positive		Indole-3-carboxaldehyde	Cycloleucine	0.582418	0.0318233	positive
																		Imidazoleacetic acid riboside	Methyl oleate	0.608791	0.0236549	positive		Oleamide	Palmitoleoyl-EA	0.762637	0.00230609	positive
																		Imidazoleacetic acid riboside	15-methyl palmitic acid	0.604396	0.0248902	positive		Linoleamide	Palmitoleoyl-EA	0.925275	0	positive
																		Imidazoleacetic acid	d-Dethiobiotin	-0.67033	0.0107964	negtive		15(R)-Iloprost	Palmitoleoyl-EA	0.630769	0.0181656	positive
																		Imidazoleacetic acid	Glutamine	-0.556044	0.0419772	negtive		Eicosapentaenoic Acid	Palmitoleoyl-EA	0.547253	0.0458518	positive
																		Imidazoleacetic acid	alpha-CMBHC	0.564835	0.0383546	positive		Capsaicin	Lupenone	0.626374	0.0191759	positive
																		Imidazoleacetic acid	Cyclohexanecarboxylate	0.538462	0.0499891	positive		Capsaicin	Xanthophyll	0.6	0.0261743	positive
																		Imidazoleacetic acid	3-Phenylpropionic acid	0.731868	0.0041288	positive		4-[3]-ladderane-butanoic acid	Xanthophyll	0.542857	0.047887	positive
																		Imidazoleacetic acid	Falcarindiol	0.661538	0.012187	positive		Glycidyl oleate	Xanthophyll	0.608791	0.0236549	positive
																		Imidazoleacetic acid	6-[3]-ladderane-1-hexanol	0.556044	0.0419772	positive		Palmitoleamide	D-Glucuronic acid	0.556044	0.0419772	positive
																		Imidazoleacetic acid	Quercetin Pentamethyl Ether	0.718681	0.00517287	positive		Palmitoleamide	beta-L-Fucose 1-phosphate	0.679121	0.00953098	positive
																		Imidazoleacetic acid	Deoxycholate	0.564835	0.0383546	positive		Styrene oxide	Maltose	0.701099	0.00686211	positive
																		Imidazoleacetic acid	Ursodeoxycholic acid	0.569231	0.0366345	positive		4E-Decenyl acetate	5-propylideneisolongifolane	0.67033	0.0107964	positive
																		Imidazoleacetic acid	N1-Acetylspermidine	0.630769	0.0181656	positive		Stearamide	5-propylideneisolongifolane	0.578022	0.0333702	positive
																		Imidazoleacetic acid	Cassaidine	0.604396	0.0248902	positive		Capsaicin	5-propylideneisolongifolane	0.771429	0.00191738	positive
																		Imidazoleacetic acid	Oleamide	0.547253	0.0458518	positive		15(R)-Iloprost	5-propylideneisolongifolane	0.538462	0.0499891	positive
																		Imidazoleacetic acid	15-HETE-DA	0.56044	0.040135	positive		Prostaglandin H1	5-propylideneisolongifolane	0.516484	0.0615507	positive
																		Imidazoleacetic acid	16,16-dimethyl-PGA1	0.696703	0.00734327	positive		11beta-PGF2alpha	5-propylideneisolongifolane	0.613187	0.022467	positive
																		Imidazoleacetic acid	Prostaglandin H1	0.630769	0.0181656	positive		16R-HETE	5-propylideneisolongifolane	0.648352	0.0145264	positive
																		Imidazoleacetic acid	3-Indolepropionic acid	0.775824	0.00174179	positive		5-HETrE	5-propylideneisolongifolane	0.652747	0.0137114	positive
																		Imidazoleacetic acid	PE(14:0/0:0)	0.586813	0.0303316	positive		9-OxoODE	5-propylideneisolongifolane	0.679121	0.00953098	positive
																		Imidazoleacetic acid	PE(13:0/0:0)	0.604396	0.0248902	positive		cis-9,10-Epoxystearic acid	5-propylideneisolongifolane	0.687912	0.00838258	positive
																		Imidazoleacetic acid	PE(18:1(9Z)/0:0)	0.538462	0.0499891	positive		9R,10S-EpOME	5-propylideneisolongifolane	0.806593	0.000809798	positive
																		IL22	Maltose	-0.564835	0.0383546	negtive		Elaidic Acid	5-propylideneisolongifolane	0.648352	0.0145264	positive
																		IL22	Leukotriene D4	-0.542857	0.047887	negtive		Punicic acid	5-propylideneisolongifolane	0.797802	0.00102833	positive
																		IL22	Triacetate	-0.551648	0.0438823	negtive		Linoleoyl glycine	5-propylideneisolongifolane	0.556044	0.0419772	positive
																		IL22	9(R)-HODE	-0.591209	0.0288937	negtive		Oleic acid	5-propylideneisolongifolane	0.674725	0.0101486	positive
																		IL22	LPA(0:0/16:0)	0.582418	0.0318233	positive		Myristoleic acid	5-propylideneisolongifolane	0.986813	0	positive
																		IL22	PE(18:1(9Z)/0:0)	0.613187	0.022467	positive		3-methyl sulfolene	5-propylideneisolongifolane	0.626374	0.0191759	positive
																		IL22	Ricinoleic Acid methyl ester	0.538462	0.0499891	positive		Oleamide	PE(14:0/0:0)	0.503297	0.0693754	positive
																		IL22	Bufalin	0.604396	0.0248902	positive		Docosahexaenoic Acid ethyl ester	PE(14:0/0:0)	0.595604	0.0275084	positive
																		IL22	3b-Hydroxy-5-cholenoic acid	0.626374	0.0191759	positive		Methyl linoleate	PE(14:0/0:0)	0.648352	0.0145264	positive
																		IL22	O-propanoyl-carnitine	0.547253	0.0458518	positive		15-HETE-DA	PE(14:0/0:0)	0.573626	0.0349735	positive
																		IL22	Indole-3-carboxaldehyde	0.714286	0.00556165	positive		Stearamide	PE(14:0/0:0)	0.503297	0.0693754	positive
																		IgA	pipecolic acid	-0.635165	0.0171966	negtive		Capsaicin	PE(14:0/0:0)	0.507692	0.0666902	positive
																		IgA	Triacetate	-0.556044	0.0419772	negtive		Prostaglandin H1	PE(14:0/0:0)	0.503297	0.0693754	positive
																		IgA	Oxycodone	-0.78022	0.00157791	negtive		4-[3]-ladderane-butanoic acid	PE(14:0/0:0)	0.573626	0.0349735	positive
																		IgA	5-HETE	-0.573626	0.0349735	negtive		cis-9-palmitoleic acid	PE(14:0/0:0)	0.617582	0.0213254	positive
																		IgA	17-Octadecynoic Acid	-0.674725	0.0101486	negtive		15-methyl palmitic acid	PE(14:0/0:0)	0.569231	0.0366345	positive
																		IgA	16,16-dimethyl-PGA1	0.626374	0.0191759	positive		Adenosine	PE(14:0/0:0)	0.516484	0.0615507	positive
																		Hypogeic acid	Falcarindiol	-0.569231	0.0366345	negtive		Glycidyl oleate	PE(14:0/0:0)	0.564835	0.0383546	positive
																		Hypogeic acid	8(14)a-Homocalcitriol	-0.573626	0.0349735	negtive		Docosahexaenoic Acid ethyl ester	PE(13:0/0:0)	0.595604	0.0275084	positive
																		Hypogeic acid	Deoxycholate	-0.6	0.0261743	negtive		Methyl linoleate	PE(13:0/0:0)	0.692308	0.00784977	positive
																		Hypogeic acid	beta-L-Fucose 1-phosphate	-0.67033	0.0107964	negtive		15-HETE-DA	PE(13:0/0:0)	0.542857	0.047887	positive
																		Hydantoin-5-propionic acid	Leucine	-0.635165	0.0171966	negtive		Stearamide	PE(13:0/0:0)	0.542857	0.047887	positive
																		Hydantoin-5-propionic acid	Norleucine	-0.718681	0.00517287	negtive		Capsaicin	PE(13:0/0:0)	0.604396	0.0248902	positive
																		Hydantoin-5-propionic acid	d-Dethiobiotin	-0.758242	0.00252045	negtive		Prostaglandin H1	PE(13:0/0:0)	0.6	0.0261743	positive
																		Hydantoin-5-propionic acid	Robustine	-0.591209	0.0288937	negtive		2,3-dinor Thromboxane B1	PE(13:0/0:0)	0.573626	0.0349735	positive
																		Hydantoin-5-propionic acid	Glutamine	-0.613187	0.022467	negtive		4-[3]-ladderane-butanoic acid	PE(13:0/0:0)	0.578022	0.0333702	positive
																		Hydantoin-5-propionic acid	Serine	-0.551648	0.0438823	negtive		Elaidic Acid	PE(13:0/0:0)	0.635165	0.0171966	positive
																		Hydantoin-5-propionic acid	Pterolactam	-0.564835	0.0383546	negtive		Oleic acid	PE(13:0/0:0)	0.626374	0.0191759	positive
																		Hydantoin-5-propionic acid	Stearidonic Acid ethyl ester	0.578022	0.0333702	positive		15-methyl palmitic acid	PE(13:0/0:0)	0.789011	0.00128301	positive
																		Hydantoin-5-propionic acid	6-[3]-ladderane-1-hexanol	0.613187	0.022467	positive		Adenosine	PE(13:0/0:0)	0.512088	0.0640824	positive
																		Hydantoin-5-propionic acid	Quercetin Pentamethyl Ether	0.582418	0.0318233	positive		Glycidyl oleate	PE(13:0/0:0)	0.692308	0.00784977	positive
																		Hydantoin-5-propionic acid	16,16-dimethyl-PGA1	0.56044	0.040135	positive		15-HETE-DA	LPA(0:0/16:0)	0.578022	0.0333702	positive
																		Hydantoin-5-propionic acid	3-Indolepropionic acid	0.578022	0.0333702	positive		11beta-PGF2alpha	LPA(0:0/16:0)	0.516484	0.0615507	positive
																		Homocitrulline	5-Methoxytryptophan	-0.573626	0.0349735	negtive		Stearamide	PE(18:1(9Z)/0:0)	0.617582	0.0213254	positive
																		Homocitrulline	Methionine	-0.604396	0.0248902	negtive		Prostaglandin H1	PE(18:1(9Z)/0:0)	0.802198	0.000914789	positive
																		Homocitrulline	16R-HETE	-0.538462	0.0499891	negtive		11beta-PGF2alpha	PE(18:1(9Z)/0:0)	0.525275	0.0567106	positive
																		Homocitrulline	Adenine	-0.586813	0.0303316	negtive		16R-HETE	PE(18:1(9Z)/0:0)	0.534066	0.0521596	positive
																		Homocitrulline	3-methyl sulfolene	-0.613187	0.022467	negtive		5-HETrE	PE(18:1(9Z)/0:0)	0.578022	0.0333702	positive
																		Homocitrulline	Methyl oleate	0.551648	0.0438823	positive		9-OxoODE	PE(18:1(9Z)/0:0)	0.736264	0.00381885	positive
																		Homocitrulline	16,16-dimethyl-PGA1	0.674725	0.0101486	positive		cis-9,10-Epoxystearic acid	PE(18:1(9Z)/0:0)	0.547253	0.0458518	positive
																		Homocitrulline	Eicosapentaenoic Acid	0.687912	0.00838258	positive		9R,10S-EpOME	PE(18:1(9Z)/0:0)	0.674725	0.0101486	positive
																		Homoarecoline	PE(18:1(9Z)/0:0)	0.723077	0.00480502	positive		Elaidic Acid	PE(18:1(9Z)/0:0)	0.674725	0.0101486	positive
																		Homoarecoline	Phosphatidylethanolamine lyso 17:0	0.547253	0.0458518	positive		Punicic acid	PE(18:1(9Z)/0:0)	0.643956	0.0153782	positive
																		Homoarecoline	PE(18:2(9Z,12Z)/0:0)	0.608791	0.0236549	positive		Linoleoyl glycine	PE(18:1(9Z)/0:0)	0.604396	0.0248902	positive
																		Homoarecoline	alpha-CMBHC	0.617582	0.0213254	positive		Oleic acid	PE(18:1(9Z)/0:0)	0.701099	0.00686211	positive
																		Homoarecoline	Helilupolone	0.657143	0.0129319	positive		15-methyl palmitic acid	PE(18:1(9Z)/0:0)	0.63956	0.0162679	positive
																		Homoarecoline	Quercetin Pentamethyl Ether	0.626374	0.0191759	positive		Adenosine	PE(18:1(9Z)/0:0)	0.621978	0.0202287	positive
																		Homoarecoline	9-HODE	0.578022	0.0333702	positive		Indole-3-carboxaldehyde	PE(18:1(9Z)/0:0)	0.749451	0.00299242	positive
																		Homoarecoline	13-HpODE	0.657143	0.0129319	positive		Docosahexaenoic Acid ethyl ester	Phosphatidylethanolamine lyso 17:0	0.687912	0.00838258	positive
																		Homoarecoline	Verazine	0.564835	0.0383546	positive		Methyl linoleate	Phosphatidylethanolamine lyso 17:0	0.578022	0.0333702	positive
																		Homoarecoline	4E-Decenyl acetate	0.56044	0.040135	positive		15-HETE-DA	Phosphatidylethanolamine lyso 17:0	0.731868	0.0041288	positive
																		Homoarecoline	Prostaglandin H1	0.70989	0.0059722	positive		Stearamide	Phosphatidylethanolamine lyso 17:0	0.582418	0.0318233	positive
																		Homoarecoline	9-OxoODE	0.643956	0.0153782	positive		Palmitoleamide	Phosphatidylethanolamine lyso 17:0	0.556044	0.0419772	positive
																		Homoarecoline	9R,10S-EpOME	0.657143	0.0129319	positive		Capsaicin	Phosphatidylethanolamine lyso 17:0	0.683516	0.00894266	positive
																		Histidinyl-Tryptophan	d-Dethiobiotin	-0.683516	0.00894266	negtive		Prostaglandin H1	Phosphatidylethanolamine lyso 17:0	0.67033	0.0107964	positive
																		Histidinyl-Tryptophan	Robustine	-0.674725	0.0101486	negtive		11beta-PGF2alpha	Phosphatidylethanolamine lyso 17:0	0.661538	0.012187	positive
																		Histidinyl-Tryptophan	Serine	-0.740659	0.00352663	negtive		2,3-dinor Thromboxane B1	Phosphatidylethanolamine lyso 17:0	0.512088	0.0640824	positive
																		Histidinyl-Tryptophan	Pterolactam	-0.78022	0.00157791	negtive		5-HETrE	Phosphatidylethanolamine lyso 17:0	0.582418	0.0318233	positive
																		Histidinyl-Tryptophan	Isoxaben	-0.582418	0.0318233	negtive		4-[3]-ladderane-butanoic acid	Phosphatidylethanolamine lyso 17:0	0.767033	0.00210528	positive
																		Histidinyl-Tryptophan	1-Pyrroline	-0.775824	0.00174179	negtive		9-OxoODE	Phosphatidylethanolamine lyso 17:0	0.604396	0.0248902	positive
																		Histidinyl-Tryptophan	4-Methylene-L-glutamine	-0.63956	0.0162679	negtive		9R,10S-EpOME	Phosphatidylethanolamine lyso 17:0	0.516484	0.0615507	positive
																		Histidinyl-Tryptophan	16,16-dimethyl-PGA1	0.578022	0.0333702	positive		Elaidic Acid	Phosphatidylethanolamine lyso 17:0	0.674725	0.0101486	positive
																		Histidinyl-Tryptophan	3-Indolepropionic acid	0.617582	0.0213254	positive		Punicic acid	Phosphatidylethanolamine lyso 17:0	0.635165	0.0171966	positive
																		Histidinal	Norleucine	-0.551648	0.0438823	negtive		Oleic acid	Phosphatidylethanolamine lyso 17:0	0.683516	0.00894266	positive
																		Histidinal	d-Dethiobiotin	-0.608791	0.0236549	negtive		15-methyl palmitic acid	Phosphatidylethanolamine lyso 17:0	0.652747	0.0137114	positive
																		Histidinal	Pterolactam	-0.547253	0.0458518	negtive		Isoxaben	Phosphatidylethanolamine lyso 17:0	0.701099	0.00686211	positive
																		Histidinal	PE(13:0/0:0)	0.582418	0.0318233	positive		Adenosine	Phosphatidylethanolamine lyso 17:0	0.547253	0.0458518	positive
																		Histidinal	PE(18:1(9Z)/0:0)	0.648352	0.0145264	positive		Glycidyl oleate	Phosphatidylethanolamine lyso 17:0	0.758242	0.00252045	positive
																		Histidinal	Dihydrosphingosine	0.538462	0.0499891	positive		Indole-3-carboxaldehyde	Phosphatidylethanolamine lyso 17:0	0.63956	0.0162679	positive
																		Histidinal	3-Phenylpropionic acid	0.621978	0.0202287	positive		O-butanoyl-carnitine	PE(18:2(9Z,12Z)/0:0)	0.547253	0.0458518	positive
																		Histidinal	6-[3]-ladderane-1-hexanol	0.551648	0.0438823	positive		Oleamide	PE(18:2(9Z,12Z)/0:0)	0.512088	0.0640824	positive
																		Histidinal	Quercetin Pentamethyl Ether	0.621978	0.0202287	positive		15-HETE-DA	PE(18:2(9Z,12Z)/0:0)	0.679121	0.00953098	positive
																		Histidinal	16,16-dimethyl-PGA1	0.578022	0.0333702	positive		Stearamide	PE(18:2(9Z,12Z)/0:0)	0.683516	0.00894266	positive
																		Histidinal	Prostaglandin H1	0.648352	0.0145264	positive		Capsaicin	PE(18:2(9Z,12Z)/0:0)	0.578022	0.0333702	positive
																		Histidinal	Adenosine	0.564835	0.0383546	positive		15(R)-Iloprost	PE(18:2(9Z,12Z)/0:0)	0.705495	0.00640539	positive
																		Histidinal	3-Indolepropionic acid	0.740659	0.00352663	positive		Prostaglandin H1	PE(18:2(9Z,12Z)/0:0)	0.789011	0.00128301	positive
																		Hexylresorcinol	3,4-Dimethoxycinnamic acid	-0.626374	0.0191759	negtive		11beta-PGF2alpha	PE(18:2(9Z,12Z)/0:0)	0.556044	0.0419772	positive
																		Hexylresorcinol	9(R)-HODE	-0.767033	0.00210528	negtive		16R-HETE	PE(18:2(9Z,12Z)/0:0)	0.569231	0.0366345	positive
																		Hexylresorcinol	PE(13:0/0:0)	0.679121	0.00953098	positive		5-HETrE	PE(18:2(9Z,12Z)/0:0)	0.687912	0.00838258	positive
																		Hexylresorcinol	Glyceryl monooleate	0.608791	0.0236549	positive		4-[3]-ladderane-butanoic acid	PE(18:2(9Z,12Z)/0:0)	0.6	0.0261743	positive
																		Hexylresorcinol	Sebacic acid	0.643956	0.0153782	positive		9-OxoODE	PE(18:2(9Z,12Z)/0:0)	0.657143	0.0129319	positive
																		Hexylresorcinol	Jasmonic acid	0.683516	0.00894266	positive		cis-9,10-Epoxystearic acid	PE(18:2(9Z,12Z)/0:0)	0.569231	0.0366345	positive
																		Hexylresorcinol	24,25-epoxy-cholesterol	0.595604	0.0275084	positive		9R,10S-EpOME	PE(18:2(9Z,12Z)/0:0)	0.718681	0.00517287	positive
																		Hexylresorcinol	3b-Hydroxy-5-cholenoic acid	0.551648	0.0438823	positive		Elaidic Acid	PE(18:2(9Z,12Z)/0:0)	0.643956	0.0153782	positive
																		Hexylresorcinol	Aspidofractine	0.635165	0.0171966	positive		Punicic acid	PE(18:2(9Z,12Z)/0:0)	0.665934	0.0114755	positive
																		Hexylresorcinol	Buprenorphine	0.561056	0.0368516	positive		Linoleoyl glycine	PE(18:2(9Z,12Z)/0:0)	0.723077	0.00480502	positive
																		Hexylresorcinol	Docosahexaenoic Acid ethyl ester	0.542857	0.047887	positive		Oleic acid	PE(18:2(9Z,12Z)/0:0)	0.674725	0.0101486	positive
																		Hexylresorcinol	PGG2	0.564835	0.0383546	positive		15-methyl palmitic acid	PE(18:2(9Z,12Z)/0:0)	0.551648	0.0438823	positive
																		Hexylresorcinol	4-[3]-ladderane-butanoic acid	0.578022	0.0333702	positive		Isoxaben	PE(18:2(9Z,12Z)/0:0)	0.547253	0.0458518	positive
																		Hexylresorcinol	15-methyl palmitic acid	0.661538	0.012187	positive		Adenosine	PE(18:2(9Z,12Z)/0:0)	0.705495	0.00640539	positive
																		Hexylresorcinol	Glycidyl oleate	0.617582	0.0213254	positive		Glycidyl oleate	PE(18:2(9Z,12Z)/0:0)	0.520879	0.0590939	positive
																		Guanidoacetic acid	Triacetate	-0.586813	0.0303316	negtive		Indole-3-carboxaldehyde	PE(18:2(9Z,12Z)/0:0)	0.753846	0.00274901	positive
																		Guanidoacetic acid	15S-HEPE	-0.6	0.0261743	negtive		Docosahexaenoic Acid ethyl ester	Glyceryl monooleate	0.736264	0.00381885	positive
																		Guanidoacetic acid	5-HETE	-0.657143	0.0129319	negtive		Methyl linoleate	Glyceryl monooleate	0.723077	0.00480502	positive
																		Guanidoacetic acid	Palmitoleoyl-EA	-0.586813	0.0303316	negtive		Stearamide	Glyceryl monooleate	0.578022	0.0333702	positive
																		Guanidoacetic acid	Maltose	-0.538462	0.0499891	negtive		Capsaicin	Glyceryl monooleate	0.701099	0.00686211	positive
																		Guanidoacetic acid	3b-Hydroxy-5-cholenoic acid	0.569231	0.0366345	positive		PGG2	Glyceryl monooleate	0.503297	0.0693754	positive
																		Guanidoacetic acid	5-Methoxytryptophan	0.608791	0.0236549	positive		4-[3]-ladderane-butanoic acid	Glyceryl monooleate	0.731868	0.0041288	positive
																		Guanidinosuccinic acid	Norleucine	-0.595604	0.0275084	negtive		Elaidic Acid	Glyceryl monooleate	0.626374	0.0191759	positive
																		Guanidinosuccinic acid	d-Dethiobiotin	-0.718681	0.00517287	negtive		Punicic acid	Glyceryl monooleate	0.52967	0.0543996	positive
																		Guanidinosuccinic acid	Methionine	-0.582418	0.0318233	negtive		Oleic acid	Glyceryl monooleate	0.635165	0.0171966	positive
																		Guanidinosuccinic acid	16R-HETE	-0.582418	0.0318233	negtive		15-methyl palmitic acid	Glyceryl monooleate	0.810989	0.000712893	positive
																		Guanidinosuccinic acid	cis-9,10-Epoxystearic acid	-0.573626	0.0349735	negtive		Isoxaben	Glyceryl monooleate	0.52967	0.0543996	positive
																		Guanidinosuccinic acid	3-methyl sulfolene	-0.613187	0.022467	negtive		Adenosine	Glyceryl monooleate	0.525275	0.0567106	positive
																		Guanidinosuccinic acid	Stearidonic Acid ethyl ester	0.687912	0.00838258	positive		Glycidyl oleate	Glyceryl monooleate	0.841758	0.000225486	positive
																		Guanidinosuccinic acid	Quercetin Pentamethyl Ether	0.556044	0.0419772	positive		Indole-3-carboxaldehyde	Glyceryl monooleate	0.534066	0.0521596	positive
																		Guanidinosuccinic acid	16,16-dimethyl-PGA1	0.701099	0.00686211	positive		O-butanoyl-carnitine	Dihydrosphingosine	0.701099	0.00686211	positive
																		Guanidinosuccinic acid	Eicosapentaenoic Acid	0.701099	0.00686211	positive		Oleamide	Dihydrosphingosine	0.643956	0.0153782	positive
																		Guanidinosuccinic acid	Arachidonic Acid	0.556044	0.0419772	positive		Stearamide	Dihydrosphingosine	0.986813	0	positive
																		Glycylprolylhydroxyproline	5-HETE	0.718681	0.00517287	positive		Capsaicin	Dihydrosphingosine	0.775824	0.00174179	positive
																		Glycylprolylhydroxyproline	17-Octadecynoic Acid	0.542857	0.047887	positive		15(R)-Iloprost	Dihydrosphingosine	0.771429	0.00191738	positive
																		Glutaminyllysine	1,7-Dimethyluric acid	-0.608791	0.0236549	negtive		Prostaglandin H1	Dihydrosphingosine	0.775824	0.00174179	positive
																		Glutaminyllysine	6-[3]-ladderane-1-hexanol	0.591209	0.0288937	positive		11beta-PGF2alpha	Dihydrosphingosine	0.595604	0.0275084	positive
																		Glutaminyllysine	Methyl linoleate	0.6	0.0261743	positive		5-HETrE	Dihydrosphingosine	0.591209	0.0288937	positive
																		Glutaminyllysine	15-methyl palmitic acid	0.538462	0.0499891	positive		9-OxoODE	Dihydrosphingosine	0.525275	0.0567106	positive
																		Gentisic acid	Triacetate	0.701099	0.00686211	positive		9R,10S-EpOME	Dihydrosphingosine	0.665934	0.0114755	positive
																		Gentisic acid	15S-HEPE	0.683516	0.00894266	positive		Punicic acid	Dihydrosphingosine	0.775824	0.00174179	positive
																		Gentisic acid	N-oleoyl phenylalanine	0.551648	0.0438823	positive		Linoleoyl glycine	Dihydrosphingosine	0.604396	0.0248902	positive
																		Gentisic acid	5-HETE	0.727473	0.00445727	positive		Myristoleic acid	Dihydrosphingosine	0.573626	0.0349735	positive
																		Gentisic acid	Styrene oxide	0.573626	0.0349735	positive		6-Caprolactam	Dihydrosphingosine	0.569231	0.0366345	positive
																		Gd-IgA	pipecolic acid	-0.626374	0.0191759	negtive		3-Indolepropionic acid	Dihydrosphingosine	0.630769	0.0181656	positive
																		Gd-IgA	Oxycodone	-0.718681	0.00517287	negtive		O-butanoyl-carnitine	Leukotriene B4	0.547253	0.0458518	positive
																		Gd-IgA	17-Octadecynoic Acid	-0.652747	0.0137114	negtive		Methyl linoleate	Leukotriene B4	0.556044	0.0419772	positive
																		gamma-Glutamylleucine	d-Dethiobiotin	-0.538462	0.0499891	negtive		Stearamide	Leukotriene B4	0.767033	0.00210528	positive
																		gamma-Glutamylleucine	16R-HETE	-0.547253	0.0458518	negtive		Capsaicin	Leukotriene B4	0.863736	3.42233e-05	positive
																		gamma-Glutamylleucine	Stearidonic Acid ethyl ester	0.657143	0.0129319	positive		15(R)-Iloprost	Leukotriene B4	0.604396	0.0248902	positive
																		gamma-Glutamylleucine	6-[3]-ladderane-1-hexanol	0.578022	0.0333702	positive		Prostaglandin H1	Leukotriene B4	0.534066	0.0521596	positive
																		gamma-Glutamylleucine	Methyl linoleate	0.657143	0.0129319	positive		PGG2	Leukotriene B4	0.551648	0.0438823	positive
																		gamma-Glutamylleucine	Methyl oleate	0.648352	0.0145264	positive		11beta-PGF2alpha	Leukotriene B4	0.687912	0.00838258	positive
																		gamma-Glutamylleucine	Eicosapentaenoic Acid	0.630769	0.0181656	positive		16R-HETE	Leukotriene B4	0.582418	0.0318233	positive
																		gamma-Glutamylleucine	Arachidonic Acid	0.578022	0.0333702	positive		5-HETrE	Leukotriene B4	0.775824	0.00174179	positive
																		Furcelleran	D-Glucuronic acid	-0.723077	0.00480502	negtive		4-[3]-ladderane-butanoic acid	Leukotriene B4	0.718681	0.00517287	positive
																		Furcelleran	Geranylgeraniol	-0.538462	0.0499891	negtive		9-OxoODE	Leukotriene B4	0.714286	0.00556165	positive
																		Furcelleran	Adenine	0.538462	0.0499891	positive		cis-9,10-Epoxystearic acid	Leukotriene B4	0.608791	0.0236549	positive
																		Formiminoglutamic acid	Phenylalanine	-0.648352	0.0145264	negtive		9R,10S-EpOME	Leukotriene B4	0.692308	0.00784977	positive
																		Formiminoglutamic acid	Leucine	-0.683516	0.00894266	negtive		Elaidic Acid	Leukotriene B4	0.767033	0.00210528	positive
																		Formiminoglutamic acid	Norleucine	-0.749451	0.00299242	negtive		Punicic acid	Leukotriene B4	0.841758	0.000225486	positive
																		Formiminoglutamic acid	DL-Tryptophan	-0.595604	0.0275084	negtive		Linoleoyl glycine	Leukotriene B4	0.705495	0.00640539	positive
																		Formiminoglutamic acid	d-Dethiobiotin	-0.758242	0.00252045	negtive		Oleic acid	Leukotriene B4	0.793407	0.0011509	positive
																		Formiminoglutamic acid	Robustine	-0.608791	0.0236549	negtive		Myristoleic acid	Leukotriene B4	0.745055	0.0032514	positive
																		Formiminoglutamic acid	Glutamine	-0.727473	0.00445727	negtive		15-methyl palmitic acid	Leukotriene B4	0.657143	0.0129319	positive
																		Formiminoglutamic acid	Serine	-0.665934	0.0114755	negtive		Isoxaben	Leukotriene B4	0.52967	0.0543996	positive
																		Formiminoglutamic acid	Pterolactam	-0.674725	0.0101486	negtive		Glycidyl oleate	Leukotriene B4	0.525275	0.0567106	positive
																		Formiminoglutamic acid	1,7-Dimethyluric acid	-0.56044	0.040135	negtive		Indole-3-carboxaldehyde	Leukotriene B4	0.67033	0.0107964	positive
																		Formiminoglutamic acid	3-methyl sulfolene	-0.573626	0.0349735	negtive		9(R)-HODE	Leukotriene D4	0.613187	0.022467	positive
																		Formiminoglutamic acid	1-Pyrroline	-0.630769	0.0181656	negtive		Robustine	Phenylalanine	0.604396	0.0248902	positive
																		Formiminoglutamic acid	6-[3]-ladderane-1-hexanol	0.595604	0.0275084	positive		Glutamine	Phenylalanine	0.714286	0.00556165	positive
																		Formiminoglutamic acid	3-Indolepropionic acid	0.542857	0.047887	positive		Serine	Phenylalanine	0.538462	0.0499891	positive
																		FAPy-adenine	Glutamine	-0.551648	0.0438823	negtive		alpha-CMBHC	4-Methylene-L-glutamine	0.617582	0.0213254	positive
																		FAPy-adenine	Phenylalanine	-0.617582	0.0213254	negtive		Urocanic acid	4-Methylene-L-glutamine	0.727473	0.00445727	positive
																		FAPy-adenine	alpha-CMBHC	0.582418	0.0318233	positive		Jasmonic acid	4-Methylene-L-glutamine	0.731868	0.0041288	positive
																		FAPy-adenine	Quercetin Pentamethyl Ether	0.621978	0.0202287	positive		24,25-epoxy-cholesterol	4-Methylene-L-glutamine	0.696703	0.00734327	positive
																		Eupatilin	Glutamine	-0.723077	0.00480502	negtive		Ricinoleic Acid methyl ester	4-Methylene-L-glutamine	0.573626	0.0349735	positive
																		Eupatilin	Phenylalanine	-0.797802	0.00102833	negtive		Oxycodone	4-Methylene-L-glutamine	0.665934	0.0114755	positive
																		Eupatilin	Leucine	-0.551648	0.0438823	negtive		3-hydroxy-tetradecanoic acid	4-Methylene-L-glutamine	0.753846	0.00274901	positive
																		Eupatilin	Norleucine	-0.595604	0.0275084	negtive		Robustine	4-Methylene-L-glutamine	0.718681	0.00517287	positive
																		Eupatilin	alpha-CMBHC	0.67033	0.0107964	positive		Aspidofractine	4-Methylene-L-glutamine	0.661538	0.012187	positive
																		Eupatilin	Bufalin	0.547253	0.0458518	positive		O-propanoyl-carnitine	4-Methylene-L-glutamine	0.52967	0.0543996	positive
																		Eupatilin	Quercetin Pentamethyl Ether	0.679121	0.00953098	positive		Buprenorphine	4-Methylene-L-glutamine	0.759076	0.00164188	positive
																		Eupatilin	Docosahexaenoic Acid ethyl ester	0.841758	0.000225486	positive		Anandamide (18:3, n-6)	4-Methylene-L-glutamine	0.652747	0.0137114	positive
																		Eupatilin	Adenosine	0.617582	0.0213254	positive		5-Methoxytryptophan	4-Methylene-L-glutamine	0.586813	0.0303316	positive
																		Eupatilin	Glycidyl oleate	0.679121	0.00953098	positive		Methionine	4-Methylene-L-glutamine	0.802198	0.000914789	positive
																		Eupatilin	PE(14:0/0:0)	0.542857	0.047887	positive		Serine	4-Methylene-L-glutamine	0.736264	0.00381885	positive
																		Eupatilin	PE(13:0/0:0)	0.569231	0.0366345	positive		Urocanic acid	Leucine	0.657143	0.0129319	positive
																		Eupatilin	PE(18:1(9Z)/0:0)	0.564835	0.0383546	positive		DL-2-hydroxy stearic acid	Leucine	0.578022	0.0333702	positive
																		Eupatilin	Phosphatidylethanolamine lyso 17:0	0.608791	0.0236549	positive		Robustine	Leucine	0.81978	0.000541569	positive
																		Eupatilin	Glyceryl monooleate	0.564835	0.0383546	positive		Anandamide (18:3, n-6)	Leucine	0.63956	0.0162679	positive
																		Estradiol glucuronide	PE(18:1(9Z)/0:0)	0.578022	0.0333702	positive		Glutamine	Leucine	0.63956	0.0162679	positive
																		Estradiol glucuronide	PE(18:2(9Z,12Z)/0:0)	0.6	0.0261743	positive		Methionine	Leucine	0.736264	0.00381885	positive
																		Estradiol glucuronide	Dihydrosphingosine	0.56044	0.040135	positive		Serine	Leucine	0.652747	0.0137114	positive
																		Estradiol glucuronide	Leukotriene B4	0.56044	0.040135	positive		Urocanic acid	Norleucine	0.564835	0.0383546	positive
																		Estradiol glucuronide	3-Phenylpropionic acid	0.569231	0.0366345	positive		d-Dethiobiotin	Norleucine	0.564835	0.0383546	positive
																		Estradiol glucuronide	Oxycodone	0.586813	0.0303316	positive		DL-2-hydroxy stearic acid	Norleucine	0.63956	0.0162679	positive
																		Estradiol glucuronide	9,10-DiHOME	0.613187	0.022467	positive		Robustine	Norleucine	0.810989	0.000712893	positive
																		Estradiol glucuronide	9-HODE	0.551648	0.0438823	positive		Anandamide (18:3, n-6)	Norleucine	0.630769	0.0181656	positive
																		Estradiol glucuronide	O-propanoyl-carnitine	0.573626	0.0349735	positive		Glutamine	Norleucine	0.679121	0.00953098	positive
																		Estradiol glucuronide	Buprenorphine	0.59846	0.0237592	positive		Methionine	Norleucine	0.731868	0.0041288	positive
																		Estradiol glucuronide	Anandamide (18:3, n-6)	0.643956	0.0153782	positive		Serine	Norleucine	0.595604	0.0275084	positive
																		Estradiol glucuronide	O-butanoyl-carnitine	0.648352	0.0145264	positive		Urocanic acid	L-Methionine	0.512088	0.0640824	positive
																		Estradiol glucuronide	Prostaglandin H1	0.56044	0.040135	positive		9,10-DiHOME	L-Methionine	0.617582	0.0213254	positive
																		Estradiol glucuronide	16R-HETE	0.591209	0.0288937	positive		3-hydroxy-tetradecanoic acid	L-Methionine	0.613187	0.022467	positive
																		Estradiol glucuronide	9-OxoODE	0.582418	0.0318233	positive		DL-2-hydroxy stearic acid	L-Methionine	0.538462	0.0499891	positive
																		Estradiol glucuronide	cis-9,10-Epoxystearic acid	0.591209	0.0288937	positive		Ursodeoxycholic acid	L-Methionine	0.503297	0.0693754	positive
																		Estradiol glucuronide	9R,10S-EpOME	0.613187	0.022467	positive		Anandamide (18:3, n-6)	L-Methionine	0.503297	0.0693754	positive
																		Estradiol glucuronide	17-Octadecynoic Acid	0.626374	0.0191759	positive		Methionine	L-Methionine	0.542857	0.047887	positive
																		Estradiol glucuronide	Adenine	0.657143	0.0129319	positive		DL-2-hydroxy stearic acid	Isoleucine	0.542857	0.047887	positive
																		Estradiol glucuronide	Adenosine	0.604396	0.0248902	positive		Glutamine	Isoleucine	0.516484	0.0615507	positive
																		Esculentic acid	PE(14:0/0:0)	-0.56044	0.040135	negtive		Tetradecanedioic acid	Lysine	0.542857	0.047887	positive
																		Esculentic acid	Stearidonic Acid ethyl ester	-0.538462	0.0499891	negtive		Maslinic Acid	Lysine	0.503297	0.0693754	positive
																		Esculentic acid	Cyclohexanecarboxylate	-0.652747	0.0137114	negtive		Serine	Lysine	0.621978	0.0202287	positive
																		Esculentic acid	Falcarindiol	-0.70989	0.0059722	negtive		Urocanic acid	DL-Tryptophan	0.503297	0.0693754	positive
																		Esculentic acid	6-[3]-ladderane-1-hexanol	-0.578022	0.0333702	negtive		5,7,8,3',4'-Pentahydroxy-3,6-dimethoxyflavone	DL-Tryptophan	0.630769	0.0181656	positive
																		Esculentic acid	Deoxycholate	-0.630769	0.0181656	negtive		Robustine	DL-Tryptophan	0.507692	0.0666902	positive
																		Esculentic acid	Ursodeoxycholic acid	-0.547253	0.0458518	negtive		Serine	DL-Tryptophan	0.705495	0.00640539	positive
																		Esculentic acid	Methyl linoleate	-0.621978	0.0202287	negtive		Sebacic acid	Cycloleucine	0.604396	0.0248902	positive
																		Esculentic acid	Methyl oleate	-0.56044	0.040135	negtive		Urocanic acid	Cycloleucine	0.534066	0.0521596	positive
																		Esculentic acid	Palmitoleamide	-0.617582	0.0213254	negtive		Jasmonic acid	Cycloleucine	0.503297	0.0693754	positive
																		Esculentic acid	16,16-dimethyl-PGA1	-0.578022	0.0333702	negtive		8(14)a-Homocalcitriol	Cycloleucine	0.630769	0.0181656	positive
																		Esculentic acid	Eicosapentaenoic Acid	-0.626374	0.0191759	negtive		9-HODE	Cycloleucine	0.586813	0.0303316	positive
																		Esculentic acid	DL-Tryptophan	0.578022	0.0333702	positive		3-hydroxy-tetradecanoic acid	Cycloleucine	0.6	0.0261743	positive
																		Esculentic acid	d-Dethiobiotin	0.696703	0.00734327	positive		13-HpODE	Cycloleucine	0.551648	0.0438823	positive
																		Esculentic acid	Glutamine	0.569231	0.0366345	positive		DL-2-hydroxy stearic acid	Cycloleucine	0.547253	0.0458518	positive
																		Esculentic acid	Serine	0.547253	0.0458518	positive		Ursodeoxycholic acid	Cycloleucine	0.595604	0.0275084	positive
																		Epidermin	PE(18:1(9Z)/0:0)	0.56044	0.040135	positive		Aspidofractine	Cycloleucine	0.692308	0.00784977	positive
																		Epidermin	6-[3]-ladderane-1-hexanol	0.551648	0.0438823	positive		O-propanoyl-carnitine	Cycloleucine	0.692308	0.00784977	positive
																		Epidermin	15S-HEPE	0.613187	0.022467	positive		Buprenorphine	Cycloleucine	0.602861	0.022488	positive
																		D-Xylitol	d-Dethiobiotin	-0.714286	0.00556165	negtive		5-Methoxytryptophan	Cycloleucine	0.683516	0.00894266	positive
																		D-Xylitol	Glutamine	-0.679121	0.00953098	negtive		Methionine	Cycloleucine	0.52967	0.0543996	positive
																		D-Xylitol	Serine	-0.591209	0.0288937	negtive		Cyclohexanecarboxylate	Palmitoleoyl-EA	0.78022	0.00157791	positive
																		D-Xylitol	PE(14:0/0:0)	0.551648	0.0438823	positive		12,13-DiHOME	Palmitoleoyl-EA	0.793407	0.0011509	positive
																		D-Xylitol	Cyclohexanecarboxylate	0.63956	0.0162679	positive		15S-HEPE	Palmitoleoyl-EA	0.652747	0.0137114	positive
																		D-Xylitol	6-[3]-ladderane-1-hexanol	0.547253	0.0458518	positive		12(R)-HEPE	Palmitoleoyl-EA	0.538462	0.0499891	positive
																		D-Xylitol	Oleamide	0.6	0.0261743	positive		N1-Acetylspermidine	Palmitoleoyl-EA	0.630769	0.0181656	positive
																		D-Xylitol	Methyl linoleate	0.564835	0.0383546	positive		Sebacic acid	Lupenone	0.538462	0.0499891	positive
																		D-Xylitol	Palmitoleamide	0.617582	0.0213254	positive		Sebacic acid	Xanthophyll	0.652747	0.0137114	positive
																		D-Xylitol	16,16-dimethyl-PGA1	0.679121	0.00953098	positive		Jasmonic acid	Xanthophyll	0.503297	0.0693754	positive
																		D-Ribose	Phenylalanine	-0.547253	0.0458518	negtive		8(14)a-Homocalcitriol	Xanthophyll	0.56044	0.040135	positive
																		D-Ribose	Leucine	-0.635165	0.0171966	negtive		Ursodeoxycholic acid	Xanthophyll	0.512088	0.0640824	positive
																		D-Ribose	Norleucine	-0.705495	0.00640539	negtive		Aspidofractine	Xanthophyll	0.564835	0.0383546	positive
																		D-Ribose	d-Dethiobiotin	-0.736264	0.00381885	negtive		Buprenorphine	Xanthophyll	0.50165	0.0676006	positive
																		D-Ribose	Robustine	-0.578022	0.0333702	negtive		Methionine	Xanthophyll	0.542857	0.047887	positive
																		D-Ribose	Glutamine	-0.6	0.0261743	negtive		Ricinoleic Acid methyl ester	D-Glucuronic acid	0.525275	0.0567106	positive
																		D-Ribose	Methionine	-0.556044	0.0419772	negtive		Triacetate	Maltose	0.846154	0.000178547	positive
																		D-Ribose	Serine	-0.621978	0.0202287	negtive		15S-HEPE	Maltose	0.595604	0.0275084	positive
																		D-Ribose	Pterolactam	-0.613187	0.022467	negtive		N1-Acetylspermidine	Maltose	0.617582	0.0213254	positive
																		D-Ribose	16R-HETE	-0.556044	0.0419772	negtive		Tetradecanedioic acid	5-propylideneisolongifolane	0.52967	0.0543996	positive
																		D-Ribose	cis-9,10-Epoxystearic acid	-0.556044	0.0419772	negtive		Urocanic acid	5-propylideneisolongifolane	0.608791	0.0236549	positive
																		D-Ribose	3-methyl sulfolene	-0.591209	0.0288937	negtive		d-Dethiobiotin	5-propylideneisolongifolane	0.604396	0.0248902	positive
																		D-Ribose	1-Pyrroline	-0.569231	0.0366345	negtive		8(14)a-Homocalcitriol	5-propylideneisolongifolane	0.525275	0.0567106	positive
																		D-Ribose	Stearidonic Acid ethyl ester	0.6	0.0261743	positive		9,10-DiHOME	5-propylideneisolongifolane	0.578022	0.0333702	positive
																		D-Ribose	6-[3]-ladderane-1-hexanol	0.582418	0.0318233	positive		9-HODE	5-propylideneisolongifolane	0.613187	0.022467	positive
																		D-Ribose	15S-HEPE	0.551648	0.0438823	positive		3-hydroxy-tetradecanoic acid	5-propylideneisolongifolane	0.534066	0.0521596	positive
																		D-Ribose	16,16-dimethyl-PGA1	0.564835	0.0383546	positive		13-HpODE	5-propylideneisolongifolane	0.771429	0.00191738	positive
																		D-Ribose	Eicosapentaenoic Acid	0.538462	0.0499891	positive		DL-2-hydroxy stearic acid	5-propylideneisolongifolane	0.986813	0	positive
																		D-Ornithine	Norleucine	-0.626374	0.0191759	negtive		Aspidofractine	5-propylideneisolongifolane	0.525275	0.0567106	positive
																		D-Ornithine	d-Dethiobiotin	-0.626374	0.0191759	negtive		O-propanoyl-carnitine	5-propylideneisolongifolane	0.569231	0.0366345	positive
																		D-Ornithine	Methionine	-0.591209	0.0288937	negtive		Buprenorphine	5-propylideneisolongifolane	0.528053	0.0522655	positive
																		D-Ornithine	4E-Decenyl acetate	-0.56044	0.040135	negtive		Anandamide (18:3, n-6)	5-propylideneisolongifolane	0.789011	0.00128301	positive
																		D-Ornithine	16R-HETE	-0.551648	0.0438823	negtive		Methionine	5-propylideneisolongifolane	0.648352	0.0145264	positive
																		D-Ornithine	cis-9,10-Epoxystearic acid	-0.551648	0.0438823	negtive		alpha-CMBHC	PE(14:0/0:0)	0.859341	6.43755e-05	positive
																		D-Ornithine	3-methyl sulfolene	-0.70989	0.0059722	negtive		Cyclohexanecarboxylate	PE(14:0/0:0)	0.582418	0.0318233	positive
																		D-Ornithine	Stearidonic Acid ethyl ester	0.749451	0.00299242	positive		Urocanic acid	PE(14:0/0:0)	0.538462	0.0499891	positive
																		D-Ornithine	Eicosapentaenoic Acid	0.635165	0.0171966	positive		Jasmonic acid	PE(14:0/0:0)	0.503297	0.0693754	positive
																		D-Ornithine	Arachidonic Acid	0.67033	0.0107964	positive		3-Phenylpropionic acid	PE(14:0/0:0)	0.56044	0.040135	positive
																		Dopamine 3-O-sulfate	d-Dethiobiotin	-0.56044	0.040135	negtive		24,25-epoxy-cholesterol	PE(14:0/0:0)	0.551648	0.0438823	positive
																		Dopamine 3-O-sulfate	PE(13:0/0:0)	0.608791	0.0236549	positive		Falcarindiol	PE(14:0/0:0)	0.525275	0.0567106	positive
																		Dopamine 3-O-sulfate	6-[3]-ladderane-1-hexanol	0.674725	0.0101486	positive		Ricinoleic Acid methyl ester	PE(14:0/0:0)	0.648352	0.0145264	positive
																		Dopamine 3-O-sulfate	Methyl linoleate	0.661538	0.012187	positive		6-[3]-ladderane-1-hexanol	PE(14:0/0:0)	0.613187	0.022467	positive
																		Dopamine 3-O-sulfate	Methyl oleate	0.582418	0.0318233	positive		Quercetin Pentamethyl Ether	PE(14:0/0:0)	0.687912	0.00838258	positive
																		Dopamine 3-O-sulfate	cis-9-palmitoleic acid	0.578022	0.0333702	positive		9,10-DiHOME	PE(14:0/0:0)	0.569231	0.0366345	positive
																		Dopamine 3-O-sulfate	15-methyl palmitic acid	0.6	0.0261743	positive		3-hydroxy-tetradecanoic acid	PE(14:0/0:0)	0.525275	0.0567106	positive
																		Dodecanoic acid	Cycloleucine	-0.643956	0.0153782	negtive		Ursodeoxycholic acid	PE(14:0/0:0)	0.63956	0.0162679	positive
																		Dodecanoic acid	PGG2	-0.582418	0.0318233	negtive		3b-Hydroxy-5-cholenoic acid	PE(14:0/0:0)	0.538462	0.0499891	positive
																		Dodecanoic acid	pipecolic acid	0.608791	0.0236549	positive		O-propanoyl-carnitine	PE(14:0/0:0)	0.534066	0.0521596	positive
																		Dodecanoic acid	Helilupolone	0.613187	0.022467	positive		Buprenorphine	PE(14:0/0:0)	0.528053	0.0522655	positive
																		Dodecanoic acid	9(R)-HODE	0.56044	0.040135	positive		Cassaidine	PE(14:0/0:0)	0.507692	0.0666902	positive
																		Diethanolamine	Palmitoleoyl-EA	0.789011	0.00128301	positive		alpha-CMBHC	PE(13:0/0:0)	0.762637	0.00230609	positive
																		Diethanolamine	Dihydrosphingosine	0.556044	0.0419772	positive		Sebacic acid	PE(13:0/0:0)	0.586813	0.0303316	positive
																		Diethanolamine	Stearidonic Acid ethyl ester	0.56044	0.040135	positive		Urocanic acid	PE(13:0/0:0)	0.626374	0.0191759	positive
																		Diethanolamine	Cyclohexanecarboxylate	0.881319	0	positive		Jasmonic acid	PE(13:0/0:0)	0.542857	0.047887	positive
																		Diethanolamine	Falcarindiol	0.643956	0.0153782	positive		3-Phenylpropionic acid	PE(13:0/0:0)	0.762637	0.00230609	positive
																		Diethanolamine	Quercetin Pentamethyl Ether	0.595604	0.0275084	positive		24,25-epoxy-cholesterol	PE(13:0/0:0)	0.789011	0.00128301	positive
																		Diethanolamine	12,13-DiHOME	0.63956	0.0162679	positive		6-[3]-ladderane-1-hexanol	PE(13:0/0:0)	0.586813	0.0303316	positive
																		Diethanolamine	15S-HEPE	0.745055	0.0032514	positive		Quercetin Pentamethyl Ether	PE(13:0/0:0)	0.56044	0.040135	positive
																		Diethanolamine	Deoxycholate	0.635165	0.0171966	positive		9,10-DiHOME	PE(13:0/0:0)	0.56044	0.040135	positive
																		Diethanolamine	N1-Acetylspermidine	0.731868	0.0041288	positive		Ursodeoxycholic acid	PE(13:0/0:0)	0.657143	0.0129319	positive
																		Diethanolamine	Oleamide	0.841758	0.000225486	positive		3b-Hydroxy-5-cholenoic acid	PE(13:0/0:0)	0.63956	0.0162679	positive
																		Diethanolamine	Stearamide	0.595604	0.0275084	positive		Aspidofractine	PE(13:0/0:0)	0.67033	0.0107964	positive
																		Diethanolamine	Linoleamide	0.718681	0.00517287	positive		O-propanoyl-carnitine	PE(13:0/0:0)	0.696703	0.00734327	positive
																		Diethanolamine	16,16-dimethyl-PGA1	0.630769	0.0181656	positive		Verazine	PE(13:0/0:0)	0.573626	0.0349735	positive
																		Diethanolamine	cis-9-palmitoleic acid	0.613187	0.022467	positive		Buprenorphine	PE(13:0/0:0)	0.739274	0.00251628	positive
																		Diethanolamine	Eicosapentaenoic Acid	0.753846	0.00274901	positive		Cassaidine	PE(13:0/0:0)	0.578022	0.0333702	positive
																		D-Glucuronic acid	Stearidonic Acid ethyl ester	0.674725	0.0101486	positive		alpha-CMBHC	LPA(0:0/16:0)	0.582418	0.0318233	positive
																		D-Glucuronic acid	6-[3]-ladderane-1-hexanol	0.56044	0.040135	positive		Sebacic acid	LPA(0:0/16:0)	0.661538	0.012187	positive
																		D-Glucuronic acid	15S-HEPE	0.556044	0.0419772	positive		Urocanic acid	LPA(0:0/16:0)	0.6	0.0261743	positive
																		D-Glucuronic acid	Eicosapentaenoic Acid	0.608791	0.0236549	positive		3-Phenylpropionic acid	LPA(0:0/16:0)	0.551648	0.0438823	positive
																		D-Glucuronic acid	Arachidonic Acid	0.643956	0.0153782	positive		Bufalin	LPA(0:0/16:0)	0.784615	0.00142517	positive
																		D-glucoside	5,7,8,3',4'-Pentahydroxy-3,6-dimethoxyflavone	-0.573626	0.0349735	negtive		Quercetin Pentamethyl Ether	LPA(0:0/16:0)	0.652747	0.0137114	positive
																		Dehydroepiandrosterone sulfate	L-Methionine	0.617582	0.0213254	positive		3-hydroxy-tetradecanoic acid	LPA(0:0/16:0)	0.52967	0.0543996	positive
																		Dehydroepiandrosterone sulfate	Oxycodone	0.63956	0.0162679	positive		Maslinic Acid	LPA(0:0/16:0)	0.604396	0.0248902	positive
																		Dehydroepiandrosterone sulfate	Robustine	0.63956	0.0162679	positive		Ursodeoxycholic acid	LPA(0:0/16:0)	0.679121	0.00953098	positive
																		Dehydroepiandrosterone sulfate	9(R)-HODE	0.604396	0.0248902	positive		3b-Hydroxy-5-cholenoic acid	LPA(0:0/16:0)	0.815385	0.000623627	positive
																		Dehydroepiandrosterone sulfate	Isoxaben	0.556044	0.0419772	positive		Aspidofractine	LPA(0:0/16:0)	0.507692	0.0666902	positive
																		Decanoylcarnitine	Glutamine	-0.586813	0.0303316	negtive		Verazine	LPA(0:0/16:0)	0.569231	0.0366345	positive
																		Decanoylcarnitine	Serine	-0.551648	0.0438823	negtive		Cassaidine	LPA(0:0/16:0)	0.837363	0.000277387	positive
																		Decanoylcarnitine	Falcarindiol	0.591209	0.0288937	positive		Cassaine	LPA(0:0/16:0)	0.969231	0	positive
																		Decanoylcarnitine	Deoxycholate	0.643956	0.0153782	positive		alpha-CMBHC	PE(18:1(9Z)/0:0)	0.802198	0.000914789	positive
																		Decanoylcarnitine	N-oleoyl phenylalanine	0.6	0.0261743	positive		Urocanic acid	PE(18:1(9Z)/0:0)	0.608791	0.0236549	positive
																		Decanoylcarnitine	Eicosapentaenoic Acid	0.586813	0.0303316	positive		3-Phenylpropionic acid	PE(18:1(9Z)/0:0)	0.542857	0.047887	positive
																		D-Arabitol	Stearidonic Acid ethyl ester	-0.723077	0.00480502	negtive		24,25-epoxy-cholesterol	PE(18:1(9Z)/0:0)	0.714286	0.00556165	positive
																		D-Arabitol	Falcarindiol	-0.731868	0.0041288	negtive		6-[3]-ladderane-1-hexanol	PE(18:1(9Z)/0:0)	0.503297	0.0693754	positive
																		D-Arabitol	6-[3]-ladderane-1-hexanol	-0.687912	0.00838258	negtive		Helilupolone	PE(18:1(9Z)/0:0)	0.591209	0.0288937	positive
																		D-Arabitol	Deoxycholate	-0.674725	0.0101486	negtive		Quercetin Pentamethyl Ether	PE(18:1(9Z)/0:0)	0.582418	0.0318233	positive
																		D-Arabitol	Methyl linoleate	-0.564835	0.0383546	negtive		9,10-DiHOME	PE(18:1(9Z)/0:0)	0.727473	0.00445727	positive
																		D-Arabitol	15-HETE-DA	-0.643956	0.0153782	negtive		9-HODE	PE(18:1(9Z)/0:0)	0.687912	0.00838258	positive
																		D-Arabitol	Arachidonic Acid	-0.630769	0.0181656	negtive		3-hydroxy-tetradecanoic acid	PE(18:1(9Z)/0:0)	0.520879	0.0590939	positive
																		D-Arabitol	d-Dethiobiotin	0.806593	0.000809798	positive		13-HpODE	PE(18:1(9Z)/0:0)	0.679121	0.00953098	positive
																		D-Arabitol	Glutamine	0.608791	0.0236549	positive		3b-Hydroxy-5-cholenoic acid	PE(18:1(9Z)/0:0)	0.578022	0.0333702	positive
																		D-Arabitol	Serine	0.547253	0.0458518	positive		O-propanoyl-carnitine	PE(18:1(9Z)/0:0)	0.793407	0.0011509	positive
																		D-Arabitol	1,7-Dimethyluric acid	0.591209	0.0288937	positive		Verazine	PE(18:1(9Z)/0:0)	0.551648	0.0438823	positive
																		cycloleucine	Stearidonic Acid ethyl ester	-0.556044	0.0419772	negtive		Buprenorphine	PE(18:1(9Z)/0:0)	0.545655	0.0435563	positive
																		cycloleucine	Cyclohexanecarboxylate	-0.740659	0.00352663	negtive		Anandamide (18:3, n-6)	PE(18:1(9Z)/0:0)	0.538462	0.0499891	positive
																		cycloleucine	Falcarindiol	-0.740659	0.00352663	negtive		alpha-CMBHC	Phosphatidylethanolamine lyso 17:0	0.907692	0	positive
																		cycloleucine	6-[3]-ladderane-1-hexanol	-0.551648	0.0438823	negtive		Sebacic acid	Phosphatidylethanolamine lyso 17:0	0.586813	0.0303316	positive
																		cycloleucine	Quercetin Pentamethyl Ether	-0.665934	0.0114755	negtive		Urocanic acid	Phosphatidylethanolamine lyso 17:0	0.762637	0.00230609	positive
																		cycloleucine	15S-HEPE	-0.608791	0.0236549	negtive		Jasmonic acid	Phosphatidylethanolamine lyso 17:0	0.547253	0.0458518	positive
																		cycloleucine	12(R)-HEPE	-0.595604	0.0275084	negtive		3-Phenylpropionic acid	Phosphatidylethanolamine lyso 17:0	0.679121	0.00953098	positive
																		cycloleucine	Deoxycholate	-0.701099	0.00686211	negtive		24,25-epoxy-cholesterol	Phosphatidylethanolamine lyso 17:0	0.736264	0.00381885	positive
																		cycloleucine	Ursodeoxycholic acid	-0.674725	0.0101486	negtive		Falcarindiol	Phosphatidylethanolamine lyso 17:0	0.573626	0.0349735	positive
																		cycloleucine	N1-Acetylspermidine	-0.635165	0.0171966	negtive		8(14)a-Homocalcitriol	Phosphatidylethanolamine lyso 17:0	0.6	0.0261743	positive
																		cycloleucine	Oleamide	-0.723077	0.00480502	negtive		Bufalin	Phosphatidylethanolamine lyso 17:0	0.578022	0.0333702	positive
																		cycloleucine	Methyl linoleate	-0.573626	0.0349735	negtive		Quercetin Pentamethyl Ether	Phosphatidylethanolamine lyso 17:0	0.723077	0.00480502	positive
																		cycloleucine	Methyl oleate	-0.608791	0.0236549	negtive		9,10-DiHOME	Phosphatidylethanolamine lyso 17:0	0.674725	0.0101486	positive
																		cycloleucine	15-HETE-DA	-0.595604	0.0275084	negtive		9-HODE	Phosphatidylethanolamine lyso 17:0	0.564835	0.0383546	positive
																		cycloleucine	Stearamide	-0.657143	0.0129319	negtive		3-hydroxy-tetradecanoic acid	Phosphatidylethanolamine lyso 17:0	0.731868	0.0041288	positive
																		cycloleucine	Linoleamide	-0.635165	0.0171966	negtive		13-HpODE	Phosphatidylethanolamine lyso 17:0	0.56044	0.040135	positive
																		cycloleucine	cis-9-palmitoleic acid	-0.652747	0.0137114	negtive		Maslinic Acid	Phosphatidylethanolamine lyso 17:0	0.6	0.0261743	positive
																		cycloleucine	Eicosapentaenoic Acid	-0.784615	0.00142517	negtive		Ursodeoxycholic acid	Phosphatidylethanolamine lyso 17:0	0.837363	0.000277387	positive
																		cycloleucine	Palmitoleoyl-EA	-0.674725	0.0101486	negtive		3b-Hydroxy-5-cholenoic acid	Phosphatidylethanolamine lyso 17:0	0.749451	0.00299242	positive
																		cycloleucine	PE(14:0/0:0)	-0.547253	0.0458518	negtive		Aspidofractine	Phosphatidylethanolamine lyso 17:0	0.701099	0.00686211	positive
																		cycloleucine	Dihydrosphingosine	-0.635165	0.0171966	negtive		O-propanoyl-carnitine	Phosphatidylethanolamine lyso 17:0	0.802198	0.000914789	positive
																		Creatinine	d-Dethiobiotin	-0.665934	0.0114755	negtive		Verazine	Phosphatidylethanolamine lyso 17:0	0.745055	0.0032514	positive
																		Creatinine	Glutamine	-0.683516	0.00894266	negtive		Buprenorphine	Phosphatidylethanolamine lyso 17:0	0.673268	0.00830869	positive
																		Creatinine	alpha-CMBHC	0.701099	0.00686211	positive		Cassaidine	Phosphatidylethanolamine lyso 17:0	0.753846	0.00274901	positive
																		Creatinine	3-Phenylpropionic acid	0.714286	0.00556165	positive		Cassaine	Phosphatidylethanolamine lyso 17:0	0.643956	0.0153782	positive
																		Creatinine	Falcarindiol	0.67033	0.0107964	positive		alpha-CMBHC	PE(18:2(9Z,12Z)/0:0)	0.850549	0.000136252	positive
																		Creatinine	6-[3]-ladderane-1-hexanol	0.683516	0.00894266	positive		Cyclohexanecarboxylate	PE(18:2(9Z,12Z)/0:0)	0.516484	0.0615507	positive
																		Creatinine	Quercetin Pentamethyl Ether	0.692308	0.00784977	positive		Urocanic acid	PE(18:2(9Z,12Z)/0:0)	0.731868	0.0041288	positive
																		Creatinine	Deoxycholate	0.542857	0.047887	positive		24,25-epoxy-cholesterol	PE(18:2(9Z,12Z)/0:0)	0.643956	0.0153782	positive
																		Creatinine	Ursodeoxycholic acid	0.635165	0.0171966	positive		8(14)a-Homocalcitriol	PE(18:2(9Z,12Z)/0:0)	0.542857	0.047887	positive
																		Creatinine	3b-Hydroxy-5-cholenoic acid	0.582418	0.0318233	positive		6-[3]-ladderane-1-hexanol	PE(18:2(9Z,12Z)/0:0)	0.542857	0.047887	positive
																		Creatinine	Cassaidine	0.542857	0.047887	positive		Quercetin Pentamethyl Ether	PE(18:2(9Z,12Z)/0:0)	0.679121	0.00953098	positive
																		Creatinine	Docosahexaenoic Acid ethyl ester	0.591209	0.0288937	positive		9,10-DiHOME	PE(18:2(9Z,12Z)/0:0)	0.872527	0	positive
																		Creatinine	Methyl linoleate	0.661538	0.012187	positive		9-HODE	PE(18:2(9Z,12Z)/0:0)	0.749451	0.00299242	positive
																		Creatinine	Methyl oleate	0.551648	0.0438823	positive		3-hydroxy-tetradecanoic acid	PE(18:2(9Z,12Z)/0:0)	0.674725	0.0101486	positive
																		Creatinine	15-HETE-DA	0.591209	0.0288937	positive		12,13-DiHOME	PE(18:2(9Z,12Z)/0:0)	0.621978	0.0202287	positive
																		Creatinine	15-methyl palmitic acid	0.56044	0.040135	positive		13-HpODE	PE(18:2(9Z,12Z)/0:0)	0.736264	0.00381885	positive
																		Creatinine	3-Indolepropionic acid	0.542857	0.047887	positive		Ursodeoxycholic acid	PE(18:2(9Z,12Z)/0:0)	0.648352	0.0145264	positive
																		Creatinine	PE(14:0/0:0)	0.683516	0.00894266	positive		3b-Hydroxy-5-cholenoic acid	PE(18:2(9Z,12Z)/0:0)	0.6	0.0261743	positive
																		Creatinine	PE(13:0/0:0)	0.674725	0.0101486	positive		O-propanoyl-carnitine	PE(18:2(9Z,12Z)/0:0)	0.841758	0.000225486	positive
																		Creatinine	Phosphatidylethanolamine lyso 17:0	0.595604	0.0275084	positive		Buprenorphine	PE(18:2(9Z,12Z)/0:0)	0.512652	0.0608656	positive
																		Citrulline	d-Dethiobiotin	-0.652747	0.0137114	negtive		Anandamide (18:3, n-6)	PE(18:2(9Z,12Z)/0:0)	0.604396	0.0248902	positive
																		Citrulline	Methionine	-0.591209	0.0288937	negtive		Cassaidine	PE(18:2(9Z,12Z)/0:0)	0.626374	0.0191759	positive
																		Citrulline	4E-Decenyl acetate	-0.591209	0.0288937	negtive		Methionine	PE(18:2(9Z,12Z)/0:0)	0.520879	0.0590939	positive
																		Citrulline	16R-HETE	-0.56044	0.040135	negtive		alpha-CMBHC	Glyceryl monooleate	0.604396	0.0248902	positive
																		Citrulline	cis-9,10-Epoxystearic acid	-0.56044	0.040135	negtive		Urocanic acid	Glyceryl monooleate	0.542857	0.047887	positive
																		Citrulline	3-methyl sulfolene	-0.723077	0.00480502	negtive		Jasmonic acid	Glyceryl monooleate	0.507692	0.0666902	positive
																		Citrulline	Norleucine	-0.621978	0.0202287	negtive		24,25-epoxy-cholesterol	Glyceryl monooleate	0.753846	0.00274901	positive
																		Citrulline	Stearidonic Acid ethyl ester	0.740659	0.00352663	positive		8(14)a-Homocalcitriol	Glyceryl monooleate	0.582418	0.0318233	positive
																		Citrulline	Eicosapentaenoic Acid	0.617582	0.0213254	positive		6-[3]-ladderane-1-hexanol	Glyceryl monooleate	0.569231	0.0366345	positive
																		Citrulline	Arachidonic Acid	0.661538	0.012187	positive		9,10-DiHOME	Glyceryl monooleate	0.551648	0.0438823	positive
																		cis-9,10-Epoxystearic acid	Dihydrosphingosine	-0.586813	0.0303316	negtive		9-HODE	Glyceryl monooleate	0.534066	0.0521596	positive
																		cis-9,10-Epoxystearic acid	Falcarindiol	-0.652747	0.0137114	negtive		3-hydroxy-tetradecanoic acid	Glyceryl monooleate	0.525275	0.0567106	positive
																		cis-9,10-Epoxystearic acid	15S-HEPE	-0.621978	0.0202287	negtive		Ursodeoxycholic acid	Glyceryl monooleate	0.525275	0.0567106	positive
																		cis-9,10-Epoxystearic acid	Deoxycholate	-0.608791	0.0236549	negtive		Aspidofractine	Glyceryl monooleate	0.635165	0.0171966	positive
																		cis-9,10-Epoxystearic acid	Ursodeoxycholic acid	-0.6	0.0261743	negtive		O-propanoyl-carnitine	Glyceryl monooleate	0.727473	0.00445727	positive
																		cis-9,10-Epoxystearic acid	N1-Acetylspermidine	-0.6	0.0261743	negtive		Buprenorphine	Glyceryl monooleate	0.651266	0.0116364	positive
																		cis-9,10-Epoxystearic acid	Methyl linoleate	-0.582418	0.0318233	negtive		Methionine	Glyceryl monooleate	0.542857	0.047887	positive
																		cis-9,10-Epoxystearic acid	Methyl oleate	-0.547253	0.0458518	negtive		alpha-CMBHC	Dihydrosphingosine	0.525275	0.0567106	positive
																		cis-9,10-Epoxystearic acid	Stearamide	-0.569231	0.0366345	negtive		3-Phenylpropionic acid	Dihydrosphingosine	0.512088	0.0640824	positive
																		cis-9,10-Epoxystearic acid	Eicosapentaenoic Acid	-0.604396	0.0248902	negtive		Quercetin Pentamethyl Ether	Dihydrosphingosine	0.714286	0.00556165	positive
																		Cis-8,11,14,17-Eicosatetraenoic acid	Arachidonic Acid	-0.564835	0.0383546	negtive		9,10-DiHOME	Dihydrosphingosine	0.626374	0.0191759	positive
																		Cis-8,11,14,17-Eicosatetraenoic acid	5-propylideneisolongifolane	0.542857	0.047887	positive		9-HODE	Dihydrosphingosine	0.920879	0	positive
																		Cis-8,11,14,17-Eicosatetraenoic acid	Phosphatidylethanolamine lyso 17:0	0.538462	0.0499891	positive		12,13-DiHOME	Dihydrosphingosine	0.665934	0.0114755	positive
																		Cis-8,11,14,17-Eicosatetraenoic acid	PE(18:2(9Z,12Z)/0:0)	0.564835	0.0383546	positive		13-HpODE	Dihydrosphingosine	0.775824	0.00174179	positive
																		Cis-8,11,14,17-Eicosatetraenoic acid	3-Phenylpropionic acid	0.56044	0.040135	positive		12(R)-HEPE	Dihydrosphingosine	0.613187	0.022467	positive
																		Cis-8,11,14,17-Eicosatetraenoic acid	9-HODE	0.595604	0.0275084	positive		DL-2-hydroxy stearic acid	Dihydrosphingosine	0.525275	0.0567106	positive
																		Cis-8,11,14,17-Eicosatetraenoic acid	13-HpODE	0.683516	0.00894266	positive		Ursodeoxycholic acid	Dihydrosphingosine	0.630769	0.0181656	positive
																		Cis-8,11,14,17-Eicosatetraenoic acid	DL-2-hydroxy stearic acid	0.564835	0.0383546	positive		O-propanoyl-carnitine	Dihydrosphingosine	0.723077	0.00480502	positive
																		Cis-8,11,14,17-Eicosatetraenoic acid	O-butanoyl-carnitine	0.683516	0.00894266	positive		Buprenorphine	Dihydrosphingosine	0.539054	0.0466872	positive
																		Cis-8,11,14,17-Eicosatetraenoic acid	4E-Decenyl acetate	0.586813	0.0303316	positive		N1-Acetylspermidine	Dihydrosphingosine	0.547253	0.0458518	positive
																		Cis-8,11,14,17-Eicosatetraenoic acid	15(R)-Iloprost	0.67033	0.0107964	positive		Cassaidine	Dihydrosphingosine	0.547253	0.0458518	positive
																		Cis-8,11,14,17-Eicosatetraenoic acid	Prostaglandin H1	0.648352	0.0145264	positive		Urocanic acid	Leukotriene B4	0.604396	0.0248902	positive
																		Cis-8,11,14,17-Eicosatetraenoic acid	11beta-PGF2alpha	0.674725	0.0101486	positive		Jasmonic acid	Leukotriene B4	0.516484	0.0615507	positive
																		Cis-8,11,14,17-Eicosatetraenoic acid	16R-HETE	0.569231	0.0366345	positive		24,25-epoxy-cholesterol	Leukotriene B4	0.643956	0.0153782	positive
																		Cis-8,11,14,17-Eicosatetraenoic acid	5-HETrE	0.683516	0.00894266	positive		8(14)a-Homocalcitriol	Leukotriene B4	0.723077	0.00480502	positive
																		Cis-8,11,14,17-Eicosatetraenoic acid	9-OxoODE	0.723077	0.00480502	positive		9,10-DiHOME	Leukotriene B4	0.604396	0.0248902	positive
																		Cis-8,11,14,17-Eicosatetraenoic acid	cis-9,10-Epoxystearic acid	0.547253	0.0458518	positive		9-HODE	Leukotriene B4	0.714286	0.00556165	positive
																		Cis-8,11,14,17-Eicosatetraenoic acid	9R,10S-EpOME	0.736264	0.00381885	positive		3-hydroxy-tetradecanoic acid	Leukotriene B4	0.586813	0.0303316	positive
																		Cis-8,11,14,17-Eicosatetraenoic acid	3-Indolepropionic acid	0.595604	0.0275084	positive		13-HpODE	Leukotriene B4	0.70989	0.0059722	positive
																		cis-5-Tetradecenoylcarnitine	PE(14:0/0:0)	0.591209	0.0288937	positive		DL-2-hydroxy stearic acid	Leukotriene B4	0.723077	0.00480502	positive
																		cis-5-Tetradecenoylcarnitine	PE(13:0/0:0)	0.661538	0.012187	positive		Ursodeoxycholic acid	Leukotriene B4	0.56044	0.040135	positive
																		cis-5-Tetradecenoylcarnitine	PE(18:1(9Z)/0:0)	0.832967	0.000334588	positive		Aspidofractine	Leukotriene B4	0.714286	0.00556165	positive
																		cis-5-Tetradecenoylcarnitine	Phosphatidylethanolamine lyso 17:0	0.692308	0.00784977	positive		O-propanoyl-carnitine	Leukotriene B4	0.881319	0	positive
																		cis-5-Tetradecenoylcarnitine	PE(18:2(9Z,12Z)/0:0)	0.762637	0.00230609	positive		Buprenorphine	Leukotriene B4	0.662267	0.00986478	positive
																		cis-5-Tetradecenoylcarnitine	Dihydrosphingosine	0.621978	0.0202287	positive		Anandamide (18:3, n-6)	Leukotriene B4	0.687912	0.00838258	positive
																		cis-5-Tetradecenoylcarnitine	alpha-CMBHC	0.745055	0.0032514	positive		5-Methoxytryptophan	Leukotriene B4	0.604396	0.0248902	positive
																		cis-5-Tetradecenoylcarnitine	3-Phenylpropionic acid	0.753846	0.00274901	positive		Methionine	Leukotriene B4	0.608791	0.0236549	positive
																		cis-5-Tetradecenoylcarnitine	Falcarindiol	0.714286	0.00556165	positive		Isoleucine	O-butanoyl-carnitine	0.569231	0.0366345	positive
																		cis-5-Tetradecenoylcarnitine	6-[3]-ladderane-1-hexanol	0.621978	0.0202287	positive		PE(18:2(9Z,12Z)/0:0)	O-butanoyl-carnitine	0.547253	0.0458518	positive
																		cis-5-Tetradecenoylcarnitine	Quercetin Pentamethyl Ether	0.661538	0.012187	positive		Dihydrosphingosine	O-butanoyl-carnitine	0.701099	0.00686211	positive
																		cis-5-Tetradecenoylcarnitine	9,10-DiHOME	0.657143	0.0129319	positive		Leukotriene B4	O-butanoyl-carnitine	0.547253	0.0458518	positive
																		cis-5-Tetradecenoylcarnitine	15S-HEPE	0.582418	0.0318233	positive		Palmitoleoyl-EA	Oleamide	0.762637	0.00230609	positive
																		cis-5-Tetradecenoylcarnitine	Deoxycholate	0.626374	0.0191759	positive		PE(14:0/0:0)	Oleamide	0.503297	0.0693754	positive
																		cis-5-Tetradecenoylcarnitine	Ursodeoxycholic acid	0.643956	0.0153782	positive		PE(18:2(9Z,12Z)/0:0)	Oleamide	0.512088	0.0640824	positive
																		cis-5-Tetradecenoylcarnitine	O-propanoyl-carnitine	0.643956	0.0153782	positive		Dihydrosphingosine	Oleamide	0.643956	0.0153782	positive
																		cis-5-Tetradecenoylcarnitine	Verazine	0.626374	0.0191759	positive		5-propylideneisolongifolane	4E-Decenyl acetate	0.67033	0.0107964	positive
																		cis-5-Tetradecenoylcarnitine	Cassaidine	0.578022	0.0333702	positive		Cycloleucine	Docosahexaenoic Acid ethyl ester	0.512088	0.0640824	positive
																		cis-5-Tetradecenoylcarnitine	Methyl linoleate	0.573626	0.0349735	positive		PE(14:0/0:0)	Docosahexaenoic Acid ethyl ester	0.595604	0.0275084	positive
																		cis-5-Tetradecenoylcarnitine	Methyl oleate	0.595604	0.0275084	positive		PE(13:0/0:0)	Docosahexaenoic Acid ethyl ester	0.595604	0.0275084	positive
																		cis-5-Tetradecenoylcarnitine	15-HETE-DA	0.683516	0.00894266	positive		Phosphatidylethanolamine lyso 17:0	Docosahexaenoic Acid ethyl ester	0.687912	0.00838258	positive
																		cis-5-Tetradecenoylcarnitine	Stearamide	0.604396	0.0248902	positive		Glyceryl monooleate	Docosahexaenoic Acid ethyl ester	0.736264	0.00381885	positive
																		cis-5-Tetradecenoylcarnitine	Prostaglandin H1	0.762637	0.00230609	positive		PE(14:0/0:0)	Methyl linoleate	0.648352	0.0145264	positive
																		cis-5-Tetradecenoylcarnitine	9-OxoODE	0.6	0.0261743	positive		PE(13:0/0:0)	Methyl linoleate	0.692308	0.00784977	positive
																		cis-5-Tetradecenoylcarnitine	Punicic acid	0.564835	0.0383546	positive		Phosphatidylethanolamine lyso 17:0	Methyl linoleate	0.578022	0.0333702	positive
																		cis-5-Tetradecenoylcarnitine	15-methyl palmitic acid	0.591209	0.0288937	positive		Glyceryl monooleate	Methyl linoleate	0.723077	0.00480502	positive
																		cis-5-Tetradecenoylcarnitine	Adenosine	0.556044	0.0419772	positive		Leukotriene B4	Methyl linoleate	0.556044	0.0419772	positive
																		cis-5-Tetradecenoylcarnitine	3-Indolepropionic acid	0.657143	0.0129319	positive		Phenylalanine	Pterolactam	0.679121	0.00953098	positive
																		Cellobiose	Norleucine	-0.556044	0.0419772	negtive		4-Methylene-L-glutamine	Pterolactam	0.740659	0.00352663	positive
																		Cellobiose	d-Dethiobiotin	-0.547253	0.0458518	negtive		Leucine	Pterolactam	0.745055	0.0032514	positive
																		Cellobiose	Anandamide (18:3, n-6)	-0.538462	0.0499891	negtive		Norleucine	Pterolactam	0.723077	0.00480502	positive
																		Cellobiose	Glutamine	-0.578022	0.0333702	negtive		Lysine	Pterolactam	0.626374	0.0191759	positive
																		Cellobiose	Methionine	-0.608791	0.0236549	negtive		DL-Tryptophan	Pterolactam	0.731868	0.0041288	positive
																		Cellobiose	16R-HETE	-0.63956	0.0162679	negtive		L-Methionine	15-HETE-DA	0.534066	0.0521596	positive
																		Cellobiose	cis-9,10-Epoxystearic acid	-0.591209	0.0288937	negtive		PE(14:0/0:0)	15-HETE-DA	0.573626	0.0349735	positive
																		Cellobiose	Adenine	-0.573626	0.0349735	negtive		PE(13:0/0:0)	15-HETE-DA	0.542857	0.047887	positive
																		Cellobiose	3-methyl sulfolene	-0.674725	0.0101486	negtive		LPA(0:0/16:0)	15-HETE-DA	0.578022	0.0333702	positive
																		Cellobiose	Methyl oleate	0.564835	0.0383546	positive		Phosphatidylethanolamine lyso 17:0	15-HETE-DA	0.731868	0.0041288	positive
																		Cellobiose	Eicosapentaenoic Acid	0.63956	0.0162679	positive		PE(18:2(9Z,12Z)/0:0)	15-HETE-DA	0.679121	0.00953098	positive
																		Ccr	Ricinoleic Acid methyl ester	-0.630769	0.0181656	negtive		Cycloleucine	Stearamide	0.705495	0.00640539	positive
																		Ccr	Linoleoyl glycine	-0.578022	0.0333702	negtive		5-propylideneisolongifolane	Stearamide	0.578022	0.0333702	positive
																		Ccr	Leukotriene D4	0.740659	0.00352663	positive		PE(14:0/0:0)	Stearamide	0.503297	0.0693754	positive
																		Ccr	2-(5,8-Tetradecadienyl)cyclobutanone	0.613187	0.022467	positive		PE(13:0/0:0)	Stearamide	0.542857	0.047887	positive
																		Ccr	9(R)-HODE	0.648352	0.0145264	positive		PE(18:1(9Z)/0:0)	Stearamide	0.617582	0.0213254	positive
																		Ccr	17-Octadecynoic Acid	0.551648	0.0438823	positive		Phosphatidylethanolamine lyso 17:0	Stearamide	0.582418	0.0318233	positive
																		Caprylic acid	cis-9-palmitoleic acid	-0.621978	0.0202287	negtive		PE(18:2(9Z,12Z)/0:0)	Stearamide	0.683516	0.00894266	positive
																		Caprylic acid	17-Octadecynoic Acid	0.6	0.0261743	positive		Glyceryl monooleate	Stearamide	0.578022	0.0333702	positive
																		Calystegin A3	Triacetate	0.613187	0.022467	positive		Dihydrosphingosine	Stearamide	0.986813	0	positive
																		Calystegin A3	Falcarindiol	0.542857	0.047887	positive		Leukotriene B4	Stearamide	0.767033	0.00210528	positive
																		Calystegin A3	15S-HEPE	0.828571	0.000397439	positive		Palmitoleoyl-EA	Linoleamide	0.925275	0	positive
																		Calystegin A3	Deoxycholate	0.547253	0.0458518	positive		D-Glucuronic acid	Palmitoleamide	0.556044	0.0419772	positive
																		Calystegin A3	N1-Acetylspermidine	0.617582	0.0213254	positive		beta-L-Fucose 1-phosphate	Palmitoleamide	0.679121	0.00953098	positive
																		Calystegin A3	5-HETE	0.635165	0.0171966	positive		Phosphatidylethanolamine lyso 17:0	Palmitoleamide	0.556044	0.0419772	positive
																		C3	17-Octadecynoic Acid	-0.613187	0.022467	negtive		4-Methylene-L-glutamine	Capsaicin	0.564835	0.0383546	positive
																		C3	Adenosine	-0.569231	0.0366345	negtive		Cycloleucine	Capsaicin	0.793407	0.0011509	positive
																		C3	3-Indolepropionic acid	-0.661538	0.012187	negtive		Lupenone	Capsaicin	0.626374	0.0191759	positive
																		Butyrylcarnitine	DL-Tryptophan	-0.538462	0.0499891	negtive		Xanthophyll	Capsaicin	0.6	0.0261743	positive
																		Butyrylcarnitine	d-Dethiobiotin	-0.591209	0.0288937	negtive		5-propylideneisolongifolane	Capsaicin	0.771429	0.00191738	positive
																		Butyrylcarnitine	Oxycodone	-0.630769	0.0181656	negtive		PE(14:0/0:0)	Capsaicin	0.507692	0.0666902	positive
																		Butyrylcarnitine	5,7,8,3',4'-Pentahydroxy-3,6-dimethoxyflavone	-0.793407	0.0011509	negtive		PE(13:0/0:0)	Capsaicin	0.604396	0.0248902	positive
																		Butyrylcarnitine	Glutamine	-0.542857	0.047887	negtive		Phosphatidylethanolamine lyso 17:0	Capsaicin	0.683516	0.00894266	positive
																		Butyrylcarnitine	Serine	-0.70989	0.0059722	negtive		PE(18:2(9Z,12Z)/0:0)	Capsaicin	0.578022	0.0333702	positive
																		Butyrylcarnitine	Pterolactam	-0.564835	0.0383546	negtive		Glyceryl monooleate	Capsaicin	0.701099	0.00686211	positive
																		Butyrylcarnitine	1-Pyrroline	-0.626374	0.0191759	negtive		Dihydrosphingosine	Capsaicin	0.775824	0.00174179	positive
																		Butyrylcarnitine	beta-L-Fucose 1-phosphate	0.538462	0.0499891	positive		Leukotriene B4	Capsaicin	0.863736	3.42233e-05	positive
																		Butyrylcarnitine	Palmitoleamide	0.758242	0.00252045	positive		Palmitoleoyl-EA	15(R)-Iloprost	0.630769	0.0181656	positive
																		Butyrylcarnitine	16,16-dimethyl-PGA1	0.723077	0.00480502	positive		5-propylideneisolongifolane	15(R)-Iloprost	0.538462	0.0499891	positive
																		Betaine	Tetradecanedioic acid	-0.573626	0.0349735	negtive		PE(18:2(9Z,12Z)/0:0)	15(R)-Iloprost	0.705495	0.00640539	positive
																		Betaine	Sebacic acid	-0.679121	0.00953098	negtive		Dihydrosphingosine	15(R)-Iloprost	0.771429	0.00191738	positive
																		Betaine	Bufalin	-0.564835	0.0383546	negtive		Leukotriene B4	15(R)-Iloprost	0.604396	0.0248902	positive
																		Betaine	12(R)-HEPE	-0.538462	0.0499891	negtive		5-propylideneisolongifolane	Prostaglandin H1	0.516484	0.0615507	positive
																		Betaine	Maslinic Acid	-0.687912	0.00838258	negtive		PE(14:0/0:0)	Prostaglandin H1	0.503297	0.0693754	positive
																		Betaine	Ursodeoxycholic acid	-0.621978	0.0202287	negtive		PE(13:0/0:0)	Prostaglandin H1	0.6	0.0261743	positive
																		Betaine	Aspidofractine	-0.538462	0.0499891	negtive		PE(18:1(9Z)/0:0)	Prostaglandin H1	0.802198	0.000914789	positive
																		Betaine	Verazine	-0.542857	0.047887	negtive		Phosphatidylethanolamine lyso 17:0	Prostaglandin H1	0.67033	0.0107964	positive
																		Betaine	Cassaine	-0.586813	0.0303316	negtive		PE(18:2(9Z,12Z)/0:0)	Prostaglandin H1	0.789011	0.00128301	positive
																		Betaine	Docosahexaenoic Acid ethyl ester	-0.6	0.0261743	negtive		Dihydrosphingosine	Prostaglandin H1	0.775824	0.00174179	positive
																		Betaine	Capsaicin	-0.6	0.0261743	negtive		Leukotriene B4	Prostaglandin H1	0.534066	0.0521596	positive
																		Betaine	PGG2	-0.595604	0.0275084	negtive		4-Methylene-L-glutamine	PGG2	0.551648	0.0438823	positive
																		Betaine	4-[3]-ladderane-butanoic acid	-0.63956	0.0162679	negtive		Cycloleucine	PGG2	0.758242	0.00252045	positive
																		Betaine	Urobilinogen	-0.547253	0.0458518	negtive		Glyceryl monooleate	PGG2	0.503297	0.0693754	positive
																		Betaine	Cycloleucine	-0.70989	0.0059722	negtive		Leukotriene B4	PGG2	0.551648	0.0438823	positive
																		Betaine	LPA(0:0/16:0)	-0.648352	0.0145264	negtive		Cycloleucine	11beta-PGF2alpha	0.573626	0.0349735	positive
																		Betaine	pipecolic acid	0.604396	0.0248902	positive		5-propylideneisolongifolane	11beta-PGF2alpha	0.613187	0.022467	positive
																		beta-D-Glucosamine	d-Dethiobiotin	-0.578022	0.0333702	negtive		LPA(0:0/16:0)	11beta-PGF2alpha	0.516484	0.0615507	positive
																		beta-D-Glucosamine	PE(14:0/0:0)	0.692308	0.00784977	positive		PE(18:1(9Z)/0:0)	11beta-PGF2alpha	0.525275	0.0567106	positive
																		beta-D-Glucosamine	PE(13:0/0:0)	0.665934	0.0114755	positive		Phosphatidylethanolamine lyso 17:0	11beta-PGF2alpha	0.661538	0.012187	positive
																		beta-D-Glucosamine	PE(18:1(9Z)/0:0)	0.582418	0.0318233	positive		PE(18:2(9Z,12Z)/0:0)	11beta-PGF2alpha	0.556044	0.0419772	positive
																		beta-D-Glucosamine	Phosphatidylethanolamine lyso 17:0	0.6	0.0261743	positive		Dihydrosphingosine	11beta-PGF2alpha	0.595604	0.0275084	positive
																		beta-D-Glucosamine	PE(18:2(9Z,12Z)/0:0)	0.573626	0.0349735	positive		Leukotriene B4	11beta-PGF2alpha	0.687912	0.00838258	positive
																		beta-D-Glucosamine	Stearidonic Acid ethyl ester	0.547253	0.0458518	positive		Cycloleucine	2,3-dinor Thromboxane B1	0.525275	0.0567106	positive
																		beta-D-Glucosamine	alpha-CMBHC	0.718681	0.00517287	positive		PE(13:0/0:0)	2,3-dinor Thromboxane B1	0.573626	0.0349735	positive
																		beta-D-Glucosamine	3-Phenylpropionic acid	0.749451	0.00299242	positive		Phosphatidylethanolamine lyso 17:0	2,3-dinor Thromboxane B1	0.512088	0.0640824	positive
																		beta-D-Glucosamine	Falcarindiol	0.745055	0.0032514	positive		4-Methylene-L-glutamine	16R-HETE	0.538462	0.0499891	positive
																		beta-D-Glucosamine	6-[3]-ladderane-1-hexanol	0.797802	0.00102833	positive		Leucine	16R-HETE	0.621978	0.0202287	positive
																		beta-D-Glucosamine	Quercetin Pentamethyl Ether	0.63956	0.0162679	positive		Norleucine	16R-HETE	0.608791	0.0236549	positive
																		beta-D-Glucosamine	Deoxycholate	0.626374	0.0191759	positive		Isoleucine	16R-HETE	0.591209	0.0288937	positive
																		beta-D-Glucosamine	Ursodeoxycholic acid	0.63956	0.0162679	positive		5-propylideneisolongifolane	16R-HETE	0.648352	0.0145264	positive
																		beta-D-Glucosamine	Methyl linoleate	0.731868	0.0041288	positive		PE(18:1(9Z)/0:0)	16R-HETE	0.534066	0.0521596	positive
																		beta-D-Glucosamine	Methyl oleate	0.591209	0.0288937	positive		PE(18:2(9Z,12Z)/0:0)	16R-HETE	0.569231	0.0366345	positive
																		beta-D-Glucosamine	15-HETE-DA	0.652747	0.0137114	positive		Leukotriene B4	16R-HETE	0.582418	0.0318233	positive
																		beta-D-Glucosamine	15-methyl palmitic acid	0.63956	0.0162679	positive		Cycloleucine	5-HETrE	0.626374	0.0191759	positive
																		beta-D-Glucosamine	Adenosine	0.556044	0.0419772	positive		5-propylideneisolongifolane	5-HETrE	0.652747	0.0137114	positive
																		beta-D-Glucosamine	3-Indolepropionic acid	0.608791	0.0236549	positive		PE(18:1(9Z)/0:0)	5-HETrE	0.578022	0.0333702	positive
																		Baptifoline	Palmitoleoyl-EA	0.635165	0.0171966	positive		Phosphatidylethanolamine lyso 17:0	5-HETrE	0.582418	0.0318233	positive
																		Baptifoline	Stearidonic Acid ethyl ester	0.547253	0.0458518	positive		PE(18:2(9Z,12Z)/0:0)	5-HETrE	0.687912	0.00838258	positive
																		Baptifoline	Cyclohexanecarboxylate	0.556044	0.0419772	positive		Dihydrosphingosine	5-HETrE	0.591209	0.0288937	positive
																		Baptifoline	Falcarindiol	0.551648	0.0438823	positive		Leukotriene B4	5-HETrE	0.775824	0.00174179	positive
																		Baptifoline	6-[3]-ladderane-1-hexanol	0.595604	0.0275084	positive		4-Methylene-L-glutamine	4-[3]-ladderane-butanoic acid	0.701099	0.00686211	positive
																		Baptifoline	15S-HEPE	0.775824	0.00174179	positive		Cycloleucine	4-[3]-ladderane-butanoic acid	0.718681	0.00517287	positive
																		Baptifoline	N1-Acetylspermidine	0.56044	0.040135	positive		Xanthophyll	4-[3]-ladderane-butanoic acid	0.542857	0.047887	positive
																		Baptifoline	Linoleamide	0.586813	0.0303316	positive		PE(14:0/0:0)	4-[3]-ladderane-butanoic acid	0.573626	0.0349735	positive
																		Asymmetric dimethylarginine	Leucine	-0.613187	0.022467	negtive		PE(13:0/0:0)	4-[3]-ladderane-butanoic acid	0.578022	0.0333702	positive
																		Asymmetric dimethylarginine	Norleucine	-0.683516	0.00894266	negtive		Phosphatidylethanolamine lyso 17:0	4-[3]-ladderane-butanoic acid	0.767033	0.00210528	positive
																		Asymmetric dimethylarginine	Anandamide (18:3, n-6)	-0.556044	0.0419772	negtive		PE(18:2(9Z,12Z)/0:0)	4-[3]-ladderane-butanoic acid	0.6	0.0261743	positive
																		Asymmetric dimethylarginine	Methionine	-0.683516	0.00894266	negtive		Glyceryl monooleate	4-[3]-ladderane-butanoic acid	0.731868	0.0041288	positive
																		Asymmetric dimethylarginine	16R-HETE	-0.749451	0.00299242	negtive		Leukotriene B4	4-[3]-ladderane-butanoic acid	0.718681	0.00517287	positive
																		Asymmetric dimethylarginine	cis-9,10-Epoxystearic acid	-0.723077	0.00480502	negtive		5-propylideneisolongifolane	9-OxoODE	0.679121	0.00953098	positive
																		Asymmetric dimethylarginine	Linoleoyl glycine	-0.542857	0.047887	negtive		PE(18:1(9Z)/0:0)	9-OxoODE	0.736264	0.00381885	positive
																		Asymmetric dimethylarginine	3-methyl sulfolene	-0.806593	0.000809798	negtive		Phosphatidylethanolamine lyso 17:0	9-OxoODE	0.604396	0.0248902	positive
																		Asymmetric dimethylarginine	Stearidonic Acid ethyl ester	0.643956	0.0153782	positive		PE(18:2(9Z,12Z)/0:0)	9-OxoODE	0.657143	0.0129319	positive
																		Asymmetric dimethylarginine	Eicosapentaenoic Acid	0.547253	0.0458518	positive		Dihydrosphingosine	9-OxoODE	0.525275	0.0567106	positive
																		Asymmetric dimethylarginine	Arachidonic Acid	0.6	0.0261743	positive		Leukotriene B4	9-OxoODE	0.714286	0.00556165	positive
																		Arsenobetaine	Sebacic acid	-0.573626	0.0349735	negtive		Leukotriene D4	9(R)-HODE	0.613187	0.022467	positive
																		Arsenobetaine	17-Octadecynoic Acid	-0.6	0.0261743	negtive		4-Methylene-L-glutamine	cis-9,10-Epoxystearic acid	0.608791	0.0236549	positive
																		Arsenobetaine	Palmitoleoyl-EA	0.674725	0.0101486	positive		Leucine	cis-9,10-Epoxystearic acid	0.652747	0.0137114	positive
																		Arsenobetaine	Cyclohexanecarboxylate	0.643956	0.0153782	positive		Norleucine	cis-9,10-Epoxystearic acid	0.63956	0.0162679	positive
																		Arsenobetaine	Linoleamide	0.547253	0.0458518	positive		Isoleucine	cis-9,10-Epoxystearic acid	0.542857	0.047887	positive
																		Arsenobetaine	cis-9-palmitoleic acid	0.67033	0.0107964	positive		5-propylideneisolongifolane	cis-9,10-Epoxystearic acid	0.687912	0.00838258	positive
																		Arsenobetaine	Eicosapentaenoic Acid	0.591209	0.0288937	positive		PE(18:1(9Z)/0:0)	cis-9,10-Epoxystearic acid	0.547253	0.0458518	positive
																		Arsenobetaine	Arachidonic Acid	0.569231	0.0366345	positive		PE(18:2(9Z,12Z)/0:0)	cis-9,10-Epoxystearic acid	0.569231	0.0366345	positive
																		Arachidonic acid	5,7,8,3',4'-Pentahydroxy-3,6-dimethoxyflavone	-0.56044	0.040135	negtive		Leukotriene B4	cis-9,10-Epoxystearic acid	0.608791	0.0236549	positive
																		Androstenol	Glutamine	-0.617582	0.0213254	negtive		Isoleucine	9R,10S-EpOME	0.582418	0.0318233	positive
																		Androstenol	alpha-CMBHC	0.714286	0.00556165	positive		5-propylideneisolongifolane	9R,10S-EpOME	0.806593	0.000809798	positive
																		Androstenol	3-Phenylpropionic acid	0.749451	0.00299242	positive		PE(18:1(9Z)/0:0)	9R,10S-EpOME	0.674725	0.0101486	positive
																		Androstenol	Falcarindiol	0.630769	0.0181656	positive		Phosphatidylethanolamine lyso 17:0	9R,10S-EpOME	0.516484	0.0615507	positive
																		Androstenol	Bufalin	0.538462	0.0499891	positive		PE(18:2(9Z,12Z)/0:0)	9R,10S-EpOME	0.718681	0.00517287	positive
																		Androstenol	Quercetin Pentamethyl Ether	0.758242	0.00252045	positive		Dihydrosphingosine	9R,10S-EpOME	0.665934	0.0114755	positive
																		Androstenol	Ursodeoxycholic acid	0.683516	0.00894266	positive		Leukotriene B4	9R,10S-EpOME	0.692308	0.00784977	positive
																		Androstenol	3b-Hydroxy-5-cholenoic acid	0.613187	0.022467	positive		PE(14:0/0:0)	cis-9-palmitoleic acid	0.617582	0.0213254	positive
																		Androstenol	Verazine	0.718681	0.00517287	positive		4-Methylene-L-glutamine	Elaidic Acid	0.696703	0.00734327	positive
																		Androstenol	Docosahexaenoic Acid ethyl ester	0.665934	0.0114755	positive		Leucine	Elaidic Acid	0.6	0.0261743	positive
																		Androstenol	Methyl linoleate	0.564835	0.0383546	positive		Norleucine	Elaidic Acid	0.595604	0.0275084	positive
																		Androstenol	Methyl oleate	0.648352	0.0145264	positive		Cycloleucine	Elaidic Acid	0.621978	0.0202287	positive
																		Androstenol	15-HETE-DA	0.582418	0.0318233	positive		5-propylideneisolongifolane	Elaidic Acid	0.648352	0.0145264	positive
																		Androstenol	PE(14:0/0:0)	0.582418	0.0318233	positive		PE(13:0/0:0)	Elaidic Acid	0.635165	0.0171966	positive
																		Androstenol	PE(13:0/0:0)	0.621978	0.0202287	positive		PE(18:1(9Z)/0:0)	Elaidic Acid	0.674725	0.0101486	positive
																		Androstenol	Phosphatidylethanolamine lyso 17:0	0.657143	0.0129319	positive		Phosphatidylethanolamine lyso 17:0	Elaidic Acid	0.674725	0.0101486	positive
																		Alpha-dimorphecolic acid	Cyclohexanecarboxylate	-0.621978	0.0202287	negtive		PE(18:2(9Z,12Z)/0:0)	Elaidic Acid	0.643956	0.0153782	positive
																		Alpha-dimorphecolic acid	13-HpODE	-0.538462	0.0499891	negtive		Glyceryl monooleate	Elaidic Acid	0.626374	0.0191759	positive
																		Alpha-dimorphecolic acid	Methionine	-0.547253	0.0458518	negtive		Leukotriene B4	Elaidic Acid	0.767033	0.00210528	positive
																		Alpha-dimorphecolic acid	O-butanoyl-carnitine	-0.626374	0.0191759	negtive		Cycloleucine	Punicic acid	0.736264	0.00381885	positive
																		Alpha-dimorphecolic acid	Oleamide	-0.547253	0.0458518	negtive		5-propylideneisolongifolane	Punicic acid	0.797802	0.00102833	positive
																		Alpha-dimorphecolic acid	Stearamide	-0.556044	0.0419772	negtive		PE(18:1(9Z)/0:0)	Punicic acid	0.643956	0.0153782	positive
																		Alpha-dimorphecolic acid	15(R)-Iloprost	-0.556044	0.0419772	negtive		Phosphatidylethanolamine lyso 17:0	Punicic acid	0.635165	0.0171966	positive
																		Alpha-dimorphecolic acid	Linoleoyl glycine	-0.745055	0.0032514	negtive		PE(18:2(9Z,12Z)/0:0)	Punicic acid	0.665934	0.0114755	positive
																		Alpha-dimorphecolic acid	6-Caprolactam	-0.608791	0.0236549	negtive		Glyceryl monooleate	Punicic acid	0.52967	0.0543996	positive
																		Alpha-dimorphecolic acid	3-methyl sulfolene	-0.630769	0.0181656	negtive		Dihydrosphingosine	Punicic acid	0.775824	0.00174179	positive
																		Alpha-dimorphecolic acid	Phenylalanine	-0.63956	0.0162679	negtive		Leukotriene B4	Punicic acid	0.841758	0.000225486	positive
																		Alpha-dimorphecolic acid	Leucine	-0.538462	0.0499891	negtive		Isoleucine	Linoleoyl glycine	0.718681	0.00517287	positive
																		Alpha-dimorphecolic acid	Isoleucine	-0.705495	0.00640539	negtive		Cycloleucine	Linoleoyl glycine	0.503297	0.0693754	positive
																		Alpha-dimorphecolic acid	Dihydrosphingosine	-0.547253	0.0458518	negtive		5-propylideneisolongifolane	Linoleoyl glycine	0.556044	0.0419772	positive
																		Alanyl-Leucine	Lysine	-0.551648	0.0438823	negtive		PE(18:1(9Z)/0:0)	Linoleoyl glycine	0.604396	0.0248902	positive
																		Alanyl-Leucine	2-(5,8-Tetradecadienyl)cyclobutanone	-0.692308	0.00784977	negtive		PE(18:2(9Z,12Z)/0:0)	Linoleoyl glycine	0.723077	0.00480502	positive
																		Alanyl-Leucine	5-HETE	-0.604396	0.0248902	negtive		Dihydrosphingosine	Linoleoyl glycine	0.604396	0.0248902	positive
																		Ajocysteine	Jasmonic acid	-0.547253	0.0458518	negtive		Leukotriene B4	Linoleoyl glycine	0.705495	0.00640539	positive
																		Ajocysteine	Ricinoleic Acid methyl ester	-0.582418	0.0318233	negtive		Palmitoleoyl-EA	Eicosapentaenoic Acid	0.547253	0.0458518	positive
																		Ajocysteine	Geranylgeraniol	-0.657143	0.0129319	negtive		4-Methylene-L-glutamine	Oleic acid	0.692308	0.00784977	positive
																		Ajocysteine	3-hydroxy-tetradecanoic acid	-0.586813	0.0303316	negtive		Leucine	Oleic acid	0.586813	0.0303316	positive
																		Ajocysteine	3b-Hydroxy-5-cholenoic acid	-0.551648	0.0438823	negtive		Norleucine	Oleic acid	0.582418	0.0318233	positive
																		Ajocysteine	PGG2	-0.643956	0.0153782	negtive		Cycloleucine	Oleic acid	0.635165	0.0171966	positive
																		Ajocysteine	4-[3]-ladderane-butanoic acid	-0.621978	0.0202287	negtive		5-propylideneisolongifolane	Oleic acid	0.674725	0.0101486	positive
																		Ajocysteine	Indole-3-carboxaldehyde	-0.547253	0.0458518	negtive		PE(13:0/0:0)	Oleic acid	0.626374	0.0191759	positive
																		Ajocysteine	Triacetate	0.556044	0.0419772	positive		PE(18:1(9Z)/0:0)	Oleic acid	0.701099	0.00686211	positive
																		Ajocysteine	Maltose	0.556044	0.0419772	positive		Phosphatidylethanolamine lyso 17:0	Oleic acid	0.683516	0.00894266	positive
																		Acetylcholine	D-Glucuronic acid	-0.679121	0.00953098	negtive		PE(18:2(9Z,12Z)/0:0)	Oleic acid	0.674725	0.0101486	positive
																		Acetylcholine	Helilupolone	0.586813	0.0303316	positive		Glyceryl monooleate	Oleic acid	0.635165	0.0171966	positive
																		Acetylcholine	9,10-DiHOME	0.595604	0.0275084	positive		Leukotriene B4	Oleic acid	0.793407	0.0011509	positive
																		Acetylcholine	Anandamide (18:3, n-6)	0.6	0.0261743	positive		Leucine	Myristoleic acid	0.512088	0.0640824	positive
																		Acetylcholine	16R-HETE	0.643956	0.0153782	positive		Norleucine	Myristoleic acid	0.578022	0.0333702	positive
																		Acetylcholine	cis-9,10-Epoxystearic acid	0.63956	0.0162679	positive		L-Methionine	Myristoleic acid	0.503297	0.0693754	positive
																		Acetylcholine	Adenine	0.771429	0.00191738	positive		Isoleucine	Myristoleic acid	0.556044	0.0419772	positive
																		9-Decenoic acid	Palmitoleoyl-EA	-0.714286	0.00556165	negtive		Cycloleucine	Myristoleic acid	0.520879	0.0590939	positive
																		9-Decenoic acid	Cyclohexanecarboxylate	-0.6	0.0261743	negtive		5-propylideneisolongifolane	Myristoleic acid	0.986813	0	positive
																		9-Decenoic acid	Geranylgeraniol	-0.604396	0.0248902	negtive		Dihydrosphingosine	Myristoleic acid	0.573626	0.0349735	positive
																		9-Decenoic acid	Oleamide	-0.538462	0.0499891	negtive		Leukotriene B4	Myristoleic acid	0.745055	0.0032514	positive
																		9-Decenoic acid	Linoleamide	-0.70989	0.0059722	negtive		PE(14:0/0:0)	15-methyl palmitic acid	0.569231	0.0366345	positive
																		9-Decenoic acid	15(R)-Iloprost	-0.617582	0.0213254	negtive		PE(13:0/0:0)	15-methyl palmitic acid	0.789011	0.00128301	positive
																		9-Decenoic acid	5,7,8,3',4'-Pentahydroxy-3,6-dimethoxyflavone	0.582418	0.0318233	positive		PE(18:1(9Z)/0:0)	15-methyl palmitic acid	0.63956	0.0162679	positive
																		9-Decenoic acid	Serine	0.586813	0.0303316	positive		Phosphatidylethanolamine lyso 17:0	15-methyl palmitic acid	0.652747	0.0137114	positive
																		6-Deoxodolichosterone	Palmitoleoyl-EA	-0.6	0.0261743	negtive		PE(18:2(9Z,12Z)/0:0)	15-methyl palmitic acid	0.551648	0.0438823	positive
																		6-Deoxodolichosterone	Triacetate	-0.542857	0.047887	negtive		Glyceryl monooleate	15-methyl palmitic acid	0.810989	0.000712893	positive
																		6-Deoxodolichosterone	Cyclohexanecarboxylate	-0.542857	0.047887	negtive		Leukotriene B4	15-methyl palmitic acid	0.657143	0.0129319	positive
																		6-Deoxodolichosterone	Falcarindiol	-0.648352	0.0145264	negtive		4-Methylene-L-glutamine	Isoxaben	0.793407	0.0011509	positive
																		6-Deoxodolichosterone	15S-HEPE	-0.63956	0.0162679	negtive		Cycloleucine	Isoxaben	0.617582	0.0213254	positive
																		6-Deoxodolichosterone	12(R)-HEPE	-0.621978	0.0202287	negtive		Phosphatidylethanolamine lyso 17:0	Isoxaben	0.701099	0.00686211	positive
																		6-Deoxodolichosterone	Deoxycholate	-0.683516	0.00894266	negtive		PE(18:2(9Z,12Z)/0:0)	Isoxaben	0.547253	0.0458518	positive
																		6-Deoxodolichosterone	N1-Acetylspermidine	-0.727473	0.00445727	negtive		Glyceryl monooleate	Isoxaben	0.52967	0.0543996	positive
																		6-Deoxodolichosterone	Oleamide	-0.652747	0.0137114	negtive		Leukotriene B4	Isoxaben	0.52967	0.0543996	positive
																		6-Deoxodolichosterone	16,16-dimethyl-PGA1	-0.586813	0.0303316	negtive		Isoleucine	6-Caprolactam	0.727473	0.00445727	positive
																		6-Deoxodolichosterone	Eicosapentaenoic Acid	-0.705495	0.00640539	negtive		Dihydrosphingosine	6-Caprolactam	0.569231	0.0366345	positive
																		6-Deoxodolichosterone	Serine	0.542857	0.047887	positive		PE(14:0/0:0)	Adenosine	0.516484	0.0615507	positive
																		5'-Methylthioadenosine	d-Dethiobiotin	-0.556044	0.0419772	negtive		PE(13:0/0:0)	Adenosine	0.512088	0.0640824	positive
																		5'-Methylthioadenosine	alpha-CMBHC	0.736264	0.00381885	positive		PE(18:1(9Z)/0:0)	Adenosine	0.621978	0.0202287	positive
																		5'-Methylthioadenosine	3-Phenylpropionic acid	0.652747	0.0137114	positive		Phosphatidylethanolamine lyso 17:0	Adenosine	0.547253	0.0458518	positive
																		5'-Methylthioadenosine	Falcarindiol	0.547253	0.0458518	positive		PE(18:2(9Z,12Z)/0:0)	Adenosine	0.705495	0.00640539	positive
																		5'-Methylthioadenosine	6-[3]-ladderane-1-hexanol	0.705495	0.00640539	positive		Glyceryl monooleate	Adenosine	0.525275	0.0567106	positive
																		5'-Methylthioadenosine	Quercetin Pentamethyl Ether	0.696703	0.00734327	positive		Lysine	1,7-Dimethyluric acid	0.564835	0.0383546	positive
																		5'-Methylthioadenosine	3b-Hydroxy-5-cholenoic acid	0.547253	0.0458518	positive		DL-Tryptophan	1,7-Dimethyluric acid	0.564835	0.0383546	positive
																		5'-Methylthioadenosine	Methyl linoleate	0.582418	0.0318233	positive		Xanthophyll	Glycidyl oleate	0.608791	0.0236549	positive
																		5'-Methylthioadenosine	15-HETE-DA	0.556044	0.0419772	positive		PE(14:0/0:0)	Glycidyl oleate	0.564835	0.0383546	positive
																		5'-Methylthioadenosine	Prostaglandin H1	0.542857	0.047887	positive		PE(13:0/0:0)	Glycidyl oleate	0.692308	0.00784977	positive
																		5'-Methylthioadenosine	15-methyl palmitic acid	0.556044	0.0419772	positive		Phosphatidylethanolamine lyso 17:0	Glycidyl oleate	0.758242	0.00252045	positive
																		5'-Methylthioadenosine	Adenosine	0.736264	0.00381885	positive		PE(18:2(9Z,12Z)/0:0)	Glycidyl oleate	0.520879	0.0590939	positive
																		5'-Methylthioadenosine	3-Indolepropionic acid	0.621978	0.0202287	positive		Glyceryl monooleate	Glycidyl oleate	0.841758	0.000225486	positive
																		5'-Methylthioadenosine	PE(14:0/0:0)	0.665934	0.0114755	positive		Leukotriene B4	Glycidyl oleate	0.525275	0.0567106	positive
																		5'-Methylthioadenosine	PE(13:0/0:0)	0.626374	0.0191759	positive		Phenylalanine	3-methyl sulfolene	0.582418	0.0318233	positive
																		5'-Methylthioadenosine	PE(18:1(9Z)/0:0)	0.630769	0.0181656	positive		4-Methylene-L-glutamine	3-methyl sulfolene	0.683516	0.00894266	positive
																		5'-Methylthioadenosine	Phosphatidylethanolamine lyso 17:0	0.569231	0.0366345	positive		Leucine	3-methyl sulfolene	0.832967	0.000334588	positive
																		5'-Methylthioadenosine	PE(18:2(9Z,12Z)/0:0)	0.613187	0.022467	positive		Norleucine	3-methyl sulfolene	0.837363	0.000277387	positive
																		5-Methylcytidine	d-Dethiobiotin	-0.723077	0.00480502	negtive		L-Methionine	3-methyl sulfolene	0.595604	0.0275084	positive
																		5-Methylcytidine	DL-2-hydroxy stearic acid	-0.547253	0.0458518	negtive		5-propylideneisolongifolane	3-methyl sulfolene	0.626374	0.0191759	positive
																		5-Methylcytidine	Methionine	-0.621978	0.0202287	negtive		Phenylalanine	1-Pyrroline	0.643956	0.0153782	positive
																		5-Methylcytidine	4E-Decenyl acetate	-0.67033	0.0107964	negtive		4-Methylene-L-glutamine	1-Pyrroline	0.762637	0.00230609	positive
																		5-Methylcytidine	9R,10S-EpOME	-0.547253	0.0458518	negtive		Leucine	1-Pyrroline	0.696703	0.00734327	positive
																		5-Methylcytidine	Myristoleic acid	-0.542857	0.047887	negtive		Norleucine	1-Pyrroline	0.652747	0.0137114	positive
																		5-Methylcytidine	3-methyl sulfolene	-0.749451	0.00299242	negtive		Lysine	1-Pyrroline	0.679121	0.00953098	positive
																		5-Methylcytidine	Leucine	-0.604396	0.0248902	negtive		DL-Tryptophan	1-Pyrroline	0.736264	0.00381885	positive
																		5-Methylcytidine	Norleucine	-0.687912	0.00838258	negtive		Maltose	Styrene oxide	0.701099	0.00686211	positive
																		5-Methylcytidine	5-propylideneisolongifolane	-0.547253	0.0458518	negtive		4-Methylene-L-glutamine	Indole-3-carboxaldehyde	0.591209	0.0288937	positive
																		5-Methylcytidine	Stearidonic Acid ethyl ester	0.679121	0.00953098	positive		DL-Tryptophan	Indole-3-carboxaldehyde	0.564835	0.0383546	positive
																		5-Methylcytidine	Arachidonic Acid	0.613187	0.022467	positive		Cycloleucine	Indole-3-carboxaldehyde	0.582418	0.0318233	positive
																		5-Methoxysalicylic acid	Geranylgeraniol	0.657143	0.0129319	positive		PE(18:1(9Z)/0:0)	Indole-3-carboxaldehyde	0.749451	0.00299242	positive
																		4-Dodecylbenzenesulfonic Acid	Lysine	-0.564835	0.0383546	negtive		Phosphatidylethanolamine lyso 17:0	Indole-3-carboxaldehyde	0.63956	0.0162679	positive
																		4-Dodecylbenzenesulfonic Acid	Tetradecanedioic acid	-0.692308	0.00784977	negtive		PE(18:2(9Z,12Z)/0:0)	Indole-3-carboxaldehyde	0.753846	0.00274901	positive
																		4-Dodecylbenzenesulfonic Acid	4E-Decenyl acetate	-0.591209	0.0288937	negtive		Glyceryl monooleate	Indole-3-carboxaldehyde	0.534066	0.0521596	positive
																		4-Dodecylbenzenesulfonic Acid	Stearidonic Acid ethyl ester	0.635165	0.0171966	positive		Leukotriene B4	Indole-3-carboxaldehyde	0.67033	0.0107964	positive
																		4-Dodecylbenzenesulfonic Acid	6-[3]-ladderane-1-hexanol	0.569231	0.0366345	positive		Dihydrosphingosine	3-Indolepropionic acid	0.630769	0.0181656	positive
																		4-Dodecylbenzenesulfonic Acid	Arachidonic Acid	0.608791	0.0236549	positive		O-butanoyl-carnitine	O-butanoyl-carnitine	1	0	positive
																		4-Dodecylbenzenesulfonic Acid	Adenosine	0.608791	0.0236549	positive		Stearamide	O-butanoyl-carnitine	0.687912	0.00838258	positive
																		4-Coumaroyl-2-hydroxyputrescine	Glutamine	-0.723077	0.00480502	negtive		Capsaicin	O-butanoyl-carnitine	0.687912	0.00838258	positive
																		4-Coumaroyl-2-hydroxyputrescine	PE(13:0/0:0)	0.564835	0.0383546	positive		15(R)-Iloprost	O-butanoyl-carnitine	0.621978	0.0202287	positive
																		4-Coumaroyl-2-hydroxyputrescine	Dihydrosphingosine	0.547253	0.0458518	positive		Prostaglandin H1	O-butanoyl-carnitine	0.52967	0.0543996	positive
																		4-Coumaroyl-2-hydroxyputrescine	3-Phenylpropionic acid	0.687912	0.00838258	positive		2,3-dinor Thromboxane B1	O-butanoyl-carnitine	0.564835	0.0383546	positive
																		4-Coumaroyl-2-hydroxyputrescine	Falcarindiol	0.718681	0.00517287	positive		16R-HETE	O-butanoyl-carnitine	0.67033	0.0107964	positive
																		4-Coumaroyl-2-hydroxyputrescine	Quercetin Pentamethyl Ether	0.643956	0.0153782	positive		5-HETrE	O-butanoyl-carnitine	0.578022	0.0333702	positive
																		4-Coumaroyl-2-hydroxyputrescine	Deoxycholate	0.643956	0.0153782	positive		9-OxoODE	O-butanoyl-carnitine	0.569231	0.0366345	positive
																		4-Coumaroyl-2-hydroxyputrescine	Ursodeoxycholic acid	0.705495	0.00640539	positive		cis-9,10-Epoxystearic acid	O-butanoyl-carnitine	0.630769	0.0181656	positive
																		4-Coumaroyl-2-hydroxyputrescine	Cassaidine	0.604396	0.0248902	positive		9R,10S-EpOME	O-butanoyl-carnitine	0.740659	0.00352663	positive
																		4-Coumaroyl-2-hydroxyputrescine	Methyl linoleate	0.569231	0.0366345	positive		Linoleoyl glycine	O-butanoyl-carnitine	0.696703	0.00734327	positive
																		4-Coumaroyl-2-hydroxyputrescine	Methyl oleate	0.683516	0.00894266	positive		Oleic acid	O-butanoyl-carnitine	0.52967	0.0543996	positive
																		4-Coumaroyl-2-hydroxyputrescine	15-HETE-DA	0.591209	0.0288937	positive		Myristoleic acid	O-butanoyl-carnitine	0.507692	0.0666902	positive
																		4-Coumaroyl-2-hydroxyputrescine	Stearamide	0.542857	0.047887	positive		6-Caprolactam	O-butanoyl-carnitine	0.731868	0.0041288	positive
																		4-Coumaroyl-2-hydroxyputrescine	16,16-dimethyl-PGA1	0.578022	0.0333702	positive		Indole-3-carboxaldehyde	O-butanoyl-carnitine	0.525275	0.0567106	positive
																		4-Coumaroyl-2-hydroxyputrescine	Eicosapentaenoic Acid	0.582418	0.0318233	positive		3-Indolepropionic acid	O-butanoyl-carnitine	0.586813	0.0303316	positive
																		4-Coumaroyl-2-hydroxyputrescine	3-Indolepropionic acid	0.564835	0.0383546	positive		Oleamide	Oleamide	1	0	positive
																		4,5-Dihydroorotic acid	Palmitoleoyl-EA	0.789011	0.00128301	positive		15-HETE-DA	Oleamide	0.534066	0.0521596	positive
																		4,5-Dihydroorotic acid	PE(14:0/0:0)	0.538462	0.0499891	positive		Stearamide	Oleamide	0.648352	0.0145264	positive
																		4,5-Dihydroorotic acid	Dihydrosphingosine	0.591209	0.0288937	positive		Linoleamide	Oleamide	0.718681	0.00517287	positive
																		4,5-Dihydroorotic acid	Stearidonic Acid ethyl ester	0.604396	0.0248902	positive		15(R)-Iloprost	Oleamide	0.740659	0.00352663	positive
																		4,5-Dihydroorotic acid	Cyclohexanecarboxylate	0.850549	0.000136252	positive		16,16-dimethyl-PGA1	Oleamide	0.626374	0.0191759	positive
																		4,5-Dihydroorotic acid	Falcarindiol	0.626374	0.0191759	positive		Eicosapentaenoic Acid	Oleamide	0.604396	0.0248902	positive
																		4,5-Dihydroorotic acid	Quercetin Pentamethyl Ether	0.692308	0.00784977	positive		3-Indolepropionic acid	Oleamide	0.512088	0.0640824	positive
																		4,5-Dihydroorotic acid	12,13-DiHOME	0.643956	0.0153782	positive		4E-Decenyl acetate	4E-Decenyl acetate	1	0	positive
																		4,5-Dihydroorotic acid	15S-HEPE	0.661538	0.012187	positive		Capsaicin	4E-Decenyl acetate	0.582418	0.0318233	positive
																		4,5-Dihydroorotic acid	Deoxycholate	0.608791	0.0236549	positive		16R-HETE	4E-Decenyl acetate	0.516484	0.0615507	positive
																		4,5-Dihydroorotic acid	N1-Acetylspermidine	0.687912	0.00838258	positive		9-OxoODE	4E-Decenyl acetate	0.52967	0.0543996	positive
																		4,5-Dihydroorotic acid	Oleamide	0.863736	3.42233e-05	positive		cis-9,10-Epoxystearic acid	4E-Decenyl acetate	0.56044	0.040135	positive
																		4,5-Dihydroorotic acid	Stearamide	0.630769	0.0181656	positive		9R,10S-EpOME	4E-Decenyl acetate	0.67033	0.0107964	positive
																		4,5-Dihydroorotic acid	Linoleamide	0.740659	0.00352663	positive		Punicic acid	4E-Decenyl acetate	0.613187	0.022467	positive
																		4,5-Dihydroorotic acid	16,16-dimethyl-PGA1	0.586813	0.0303316	positive		Myristoleic acid	4E-Decenyl acetate	0.674725	0.0101486	positive
																		4,5-Dihydroorotic acid	cis-9-palmitoleic acid	0.705495	0.00640539	positive		Docosahexaenoic Acid ethyl ester	Docosahexaenoic Acid ethyl ester	1	0	positive
																		4,5-Dihydroorotic acid	Eicosapentaenoic Acid	0.802198	0.000914789	positive		Methyl linoleate	Docosahexaenoic Acid ethyl ester	0.551648	0.0438823	positive
																		4-(Methylthio)-1-butanol	d-Dethiobiotin	-0.810989	0.000712893	negtive		4-[3]-ladderane-butanoic acid	Docosahexaenoic Acid ethyl ester	0.701099	0.00686211	positive
																		4-(Methylthio)-1-butanol	Glutamine	-0.635165	0.0171966	negtive		15-methyl palmitic acid	Docosahexaenoic Acid ethyl ester	0.564835	0.0383546	positive
																		4-(Methylthio)-1-butanol	Serine	-0.542857	0.047887	negtive		Isoxaben	Docosahexaenoic Acid ethyl ester	0.542857	0.047887	positive
																		4-(Methylthio)-1-butanol	PE(14:0/0:0)	0.586813	0.0303316	positive		Glycidyl oleate	Docosahexaenoic Acid ethyl ester	0.828571	0.000397439	positive
																		4-(Methylthio)-1-butanol	PE(13:0/0:0)	0.63956	0.0162679	positive		Docosahexaenoic Acid ethyl ester	Methyl linoleate	0.551648	0.0438823	positive
																		4-(Methylthio)-1-butanol	alpha-CMBHC	0.547253	0.0458518	positive		Methyl linoleate	Methyl linoleate	1	0	positive
																		4-(Methylthio)-1-butanol	3-Phenylpropionic acid	0.679121	0.00953098	positive		Methyl oleate	Methyl linoleate	0.692308	0.00784977	positive
																		4-(Methylthio)-1-butanol	Falcarindiol	0.595604	0.0275084	positive		15-HETE-DA	Methyl linoleate	0.525275	0.0567106	positive
																		4-(Methylthio)-1-butanol	6-[3]-ladderane-1-hexanol	0.661538	0.012187	positive		Palmitoleamide	Methyl linoleate	0.569231	0.0366345	positive
																		4-(Methylthio)-1-butanol	Quercetin Pentamethyl Ether	0.56044	0.040135	positive		4-[3]-ladderane-butanoic acid	Methyl linoleate	0.52967	0.0543996	positive
																		4-(Methylthio)-1-butanol	Methyl linoleate	0.564835	0.0383546	positive		Elaidic Acid	Methyl linoleate	0.542857	0.047887	positive
																		4-(Methylthio)-1-butanol	16,16-dimethyl-PGA1	0.591209	0.0288937	positive		15-methyl palmitic acid	Methyl linoleate	0.89011	0	positive
																		4-(Methylthio)-1-butanol	3-Indolepropionic acid	0.635165	0.0171966	positive		Glycidyl oleate	Methyl linoleate	0.648352	0.0145264	positive
																		3-Phosphoglyceric acid	Palmitoleoyl-EA	0.679121	0.00953098	positive		Methyl linoleate	Methyl oleate	0.692308	0.00784977	positive
																		3-Phosphoglyceric acid	PE(14:0/0:0)	0.569231	0.0366345	positive		Methyl oleate	Methyl oleate	1	0	positive
																		3-Phosphoglyceric acid	Cyclohexanecarboxylate	0.846154	0.000178547	positive		15-HETE-DA	Methyl oleate	0.547253	0.0458518	positive
																		3-Phosphoglyceric acid	Falcarindiol	0.718681	0.00517287	positive		Palmitoleamide	Methyl oleate	0.595604	0.0275084	positive
																		3-Phosphoglyceric acid	Deoxycholate	0.727473	0.00445727	positive		cis-9-palmitoleic acid	Methyl oleate	0.52967	0.0543996	positive
																		3-Phosphoglyceric acid	Ursodeoxycholic acid	0.56044	0.040135	positive		Elaidic Acid	Methyl oleate	0.520879	0.0590939	positive
																		3-Phosphoglyceric acid	Oleamide	0.749451	0.00299242	positive		Eicosapentaenoic Acid	Methyl oleate	0.613187	0.022467	positive
																		3-Phosphoglyceric acid	15-HETE-DA	0.538462	0.0499891	positive		15-methyl palmitic acid	Methyl oleate	0.525275	0.0567106	positive
																		3-Phosphoglyceric acid	Linoleamide	0.701099	0.00686211	positive		Pterolactam	Pterolactam	1	0	positive
																		3-Phosphoglyceric acid	16,16-dimethyl-PGA1	0.630769	0.0181656	positive		Isoxaben	Pterolactam	0.6	0.0261743	positive
																		3-Phosphoglyceric acid	cis-9-palmitoleic acid	0.582418	0.0318233	positive		3-methyl sulfolene	Pterolactam	0.516484	0.0615507	positive
																		3-Phosphoglyceric acid	Eicosapentaenoic Acid	0.621978	0.0202287	positive		1-Pyrroline	Pterolactam	0.973626	0	positive
																		3-Phosphoglyceric acid	Urobilinogen	0.573626	0.0349735	positive		Oleamide	15-HETE-DA	0.534066	0.0521596	positive
																		3'-O-Methylguanosine	Cyclohexanecarboxylate	0.771429	0.00191738	positive		Methyl linoleate	15-HETE-DA	0.525275	0.0567106	positive
																		3'-O-Methylguanosine	Falcarindiol	0.657143	0.0129319	positive		Methyl oleate	15-HETE-DA	0.547253	0.0458518	positive
																		3'-O-Methylguanosine	Quercetin Pentamethyl Ether	0.630769	0.0181656	positive		15-HETE-DA	15-HETE-DA	1	0	positive
																		3'-O-Methylguanosine	9,10-DiHOME	0.573626	0.0349735	positive		11beta-PGF2alpha	15-HETE-DA	0.56044	0.040135	positive
																		3'-O-Methylguanosine	9-HODE	0.573626	0.0349735	positive		4-[3]-ladderane-butanoic acid	15-HETE-DA	0.595604	0.0275084	positive
																		3'-O-Methylguanosine	12,13-DiHOME	0.736264	0.00381885	positive		Punicic acid	15-HETE-DA	0.503297	0.0693754	positive
																		3'-O-Methylguanosine	15S-HEPE	0.78022	0.00157791	positive		Eicosapentaenoic Acid	15-HETE-DA	0.507692	0.0666902	positive
																		3'-O-Methylguanosine	Deoxycholate	0.67033	0.0107964	positive		Isoxaben	15-HETE-DA	0.564835	0.0383546	positive
																		3'-O-Methylguanosine	Ursodeoxycholic acid	0.591209	0.0288937	positive		O-butanoyl-carnitine	Stearamide	0.687912	0.00838258	positive
																		3'-O-Methylguanosine	N1-Acetylspermidine	0.758242	0.00252045	positive		Oleamide	Stearamide	0.648352	0.0145264	positive
																		3'-O-Methylguanosine	Oleamide	0.802198	0.000914789	positive		Stearamide	Stearamide	1	0	positive
																		3'-O-Methylguanosine	15-HETE-DA	0.626374	0.0191759	positive		Capsaicin	Stearamide	0.762637	0.00230609	positive
																		3'-O-Methylguanosine	Stearamide	0.67033	0.0107964	positive		15(R)-Iloprost	Stearamide	0.727473	0.00445727	positive
																		3'-O-Methylguanosine	Linoleamide	0.608791	0.0236549	positive		Prostaglandin H1	Stearamide	0.731868	0.0041288	positive
																		3'-O-Methylguanosine	15(R)-Iloprost	0.665934	0.0114755	positive		11beta-PGF2alpha	Stearamide	0.547253	0.0458518	positive
																		3'-O-Methylguanosine	Prostaglandin H1	0.591209	0.0288937	positive		5-HETrE	Stearamide	0.582418	0.0318233	positive
																		3'-O-Methylguanosine	5-HETE	0.652747	0.0137114	positive		9R,10S-EpOME	Stearamide	0.665934	0.0114755	positive
																		3'-O-Methylguanosine	Eicosapentaenoic Acid	0.705495	0.00640539	positive		Punicic acid	Stearamide	0.771429	0.00191738	positive
																		3'-O-Methylguanosine	Palmitoleoyl-EA	0.78022	0.00157791	positive		Linoleoyl glycine	Stearamide	0.591209	0.0288937	positive
																		3'-O-Methylguanosine	PE(18:2(9Z,12Z)/0:0)	0.591209	0.0288937	positive		Myristoleic acid	Stearamide	0.582418	0.0318233	positive
																		3'-O-Methylguanosine	Dihydrosphingosine	0.652747	0.0137114	positive		6-Caprolactam	Stearamide	0.595604	0.0275084	positive
																		3-methylpentanoic acid	Linoleamide	0.582418	0.0318233	positive		3-Indolepropionic acid	Stearamide	0.564835	0.0383546	positive
																		3-methylpentanoic acid	Palmitoleoyl-EA	0.551648	0.0438823	positive		Oleamide	Linoleamide	0.718681	0.00517287	positive
																		3-methylpentanoic acid	Leukotriene D4	0.564835	0.0383546	positive		Linoleamide	Linoleamide	1	0	positive
																		3-Hydroxyisovalerylcarnitine	d-Dethiobiotin	-0.652747	0.0137114	negtive		15(R)-Iloprost	Linoleamide	0.569231	0.0366345	positive
																		3-Hydroxyisovalerylcarnitine	5-Methoxytryptophan	-0.586813	0.0303316	negtive		16,16-dimethyl-PGA1	Linoleamide	0.542857	0.047887	positive
																		3-Hydroxyisovalerylcarnitine	PGG2	-0.591209	0.0288937	negtive		cis-9-palmitoleic acid	Linoleamide	0.542857	0.047887	positive
																		3-Hydroxyisovalerylcarnitine	15S-HEPE	0.538462	0.0499891	positive		Urobilinogen	Linoleamide	0.578022	0.0333702	positive
																		3-Hydroxyisovalerylcarnitine	16,16-dimethyl-PGA1	0.591209	0.0288937	positive		N-oleoyl phenylalanine	N-oleoyl phenylalanine	1	0	positive
																		3-Hydroxycapric acid	24,25-epoxy-cholesterol	-0.613187	0.022467	negtive		11beta-PGF2alpha	N-oleoyl phenylalanine	0.516484	0.0615507	positive
																		3-Hydroxycapric acid	Leukotriene D4	0.621978	0.0202287	positive		9-OxoODE	N-oleoyl phenylalanine	0.586813	0.0303316	positive
																		3-Hydroxycapric acid	2-(5,8-Tetradecadienyl)cyclobutanone	0.6	0.0261743	positive		17-Octadecynoic Acid	N-oleoyl phenylalanine	0.613187	0.022467	positive
																		3-Hydroxybenzyl alcohol	pipecolic acid	-0.542857	0.047887	negtive		Punicic acid	N-oleoyl phenylalanine	0.542857	0.047887	positive
																		3-Hydroxybenzyl alcohol	Cycloleucine	0.661538	0.012187	positive		6-Caprolactam	N-oleoyl phenylalanine	0.542857	0.047887	positive
																		3-Hydroxybenzyl alcohol	Cyclohexanecarboxylate	0.683516	0.00894266	positive		Methyl linoleate	Palmitoleamide	0.569231	0.0366345	positive
																		3-Hydroxybenzyl alcohol	cis-9-palmitoleic acid	0.652747	0.0137114	positive		Methyl oleate	Palmitoleamide	0.595604	0.0275084	positive
																		3-Dehydroxycarnitine	Serine	-0.67033	0.0107964	negtive		Palmitoleamide	Palmitoleamide	1	0	positive
																		3-Dehydroxycarnitine	1-Pyrroline	-0.569231	0.0366345	negtive		15-methyl palmitic acid	Palmitoleamide	0.52967	0.0543996	positive
																		3-Dehydroxycarnitine	3-Phenylpropionic acid	0.538462	0.0499891	positive		O-butanoyl-carnitine	Capsaicin	0.687912	0.00838258	positive
																		3-Dehydroxycarnitine	Falcarindiol	0.661538	0.012187	positive		4E-Decenyl acetate	Capsaicin	0.582418	0.0318233	positive
																		3-Dehydroxycarnitine	Deoxycholate	0.665934	0.0114755	positive		Stearamide	Capsaicin	0.762637	0.00230609	positive
																		3-Dehydroxycarnitine	N1-Acetylspermidine	0.569231	0.0366345	positive		Capsaicin	Capsaicin	1	0	positive
																		3-Dehydroxycarnitine	Cassaidine	0.582418	0.0318233	positive		15(R)-Iloprost	Capsaicin	0.564835	0.0383546	positive
																		3-Dehydroxycarnitine	15-HETE-DA	0.538462	0.0499891	positive		11beta-PGF2alpha	Capsaicin	0.652747	0.0137114	positive
																		3-Dehydroxycarnitine	N-oleoyl phenylalanine	0.617582	0.0213254	positive		2,3-dinor Thromboxane B1	Capsaicin	0.731868	0.0041288	positive
																		3-Dehydroxycarnitine	16,16-dimethyl-PGA1	0.591209	0.0288937	positive		16R-HETE	Capsaicin	0.586813	0.0303316	positive
																		3-Dehydroxycarnitine	3-Indolepropionic acid	0.665934	0.0114755	positive		5-HETrE	Capsaicin	0.661538	0.012187	positive
																		3-Amino-2-piperidone	Serine	-0.569231	0.0366345	negtive		4-[3]-ladderane-butanoic acid	Capsaicin	0.758242	0.00252045	positive
																		3-Amino-2-piperidone	Palmitoleoyl-EA	0.591209	0.0288937	positive		9-OxoODE	Capsaicin	0.595604	0.0275084	positive
																		3-Amino-2-piperidone	PE(18:1(9Z)/0:0)	0.582418	0.0318233	positive		cis-9,10-Epoxystearic acid	Capsaicin	0.621978	0.0202287	positive
																		3-Amino-2-piperidone	PE(18:2(9Z,12Z)/0:0)	0.569231	0.0366345	positive		9R,10S-EpOME	Capsaicin	0.665934	0.0114755	positive
																		3-Amino-2-piperidone	Dihydrosphingosine	0.652747	0.0137114	positive		Elaidic Acid	Capsaicin	0.714286	0.00556165	positive
																		3-Amino-2-piperidone	Cyclohexanecarboxylate	0.683516	0.00894266	positive		Punicic acid	Capsaicin	0.736264	0.00381885	positive
																		3-Amino-2-piperidone	3-Phenylpropionic acid	0.538462	0.0499891	positive		Linoleoyl glycine	Capsaicin	0.556044	0.0419772	positive
																		3-Amino-2-piperidone	Falcarindiol	0.723077	0.00480502	positive		Oleic acid	Capsaicin	0.727473	0.00445727	positive
																		3-Amino-2-piperidone	Quercetin Pentamethyl Ether	0.604396	0.0248902	positive		Myristoleic acid	Capsaicin	0.749451	0.00299242	positive
																		3-Amino-2-piperidone	9,10-DiHOME	0.578022	0.0333702	positive		15-methyl palmitic acid	Capsaicin	0.542857	0.047887	positive
																		3-Amino-2-piperidone	9-HODE	0.569231	0.0366345	positive		Isoxaben	Capsaicin	0.503297	0.0693754	positive
																		3-Amino-2-piperidone	15S-HEPE	0.665934	0.0114755	positive		3-methyl sulfolene	Capsaicin	0.556044	0.0419772	positive
																		3-Amino-2-piperidone	Deoxycholate	0.727473	0.00445727	positive		Indole-3-carboxaldehyde	Capsaicin	0.516484	0.0615507	positive
																		3-Amino-2-piperidone	Ursodeoxycholic acid	0.613187	0.022467	positive		O-butanoyl-carnitine	15(R)-Iloprost	0.621978	0.0202287	positive
																		3-Amino-2-piperidone	N1-Acetylspermidine	0.736264	0.00381885	positive		Oleamide	15(R)-Iloprost	0.740659	0.00352663	positive
																		3-Amino-2-piperidone	Cassaidine	0.635165	0.0171966	positive		Stearamide	15(R)-Iloprost	0.727473	0.00445727	positive
																		3-Amino-2-piperidone	Oleamide	0.665934	0.0114755	positive		Linoleamide	15(R)-Iloprost	0.569231	0.0366345	positive
																		3-Amino-2-piperidone	15-HETE-DA	0.604396	0.0248902	positive		Capsaicin	15(R)-Iloprost	0.564835	0.0383546	positive
																		3-Amino-2-piperidone	Stearamide	0.635165	0.0171966	positive		15(R)-Iloprost	15(R)-Iloprost	1	0	positive
																		3-Amino-2-piperidone	Linoleamide	0.551648	0.0438823	positive		Prostaglandin H1	15(R)-Iloprost	0.679121	0.00953098	positive
																		3-Amino-2-piperidone	Palmitoleamide	0.551648	0.0438823	positive		11beta-PGF2alpha	15(R)-Iloprost	0.630769	0.0181656	positive
																		3-Amino-2-piperidone	15(R)-Iloprost	0.626374	0.0191759	positive		5-HETrE	15(R)-Iloprost	0.736264	0.00381885	positive
																		3-Amino-2-piperidone	16,16-dimethyl-PGA1	0.665934	0.0114755	positive		9-OxoODE	15(R)-Iloprost	0.512088	0.0640824	positive
																		3-Amino-2-piperidone	Prostaglandin H1	0.758242	0.00252045	positive		9R,10S-EpOME	15(R)-Iloprost	0.67033	0.0107964	positive
																		3-Amino-2-piperidone	3-Indolepropionic acid	0.745055	0.0032514	positive		Punicic acid	15(R)-Iloprost	0.608791	0.0236549	positive
																		2-Methyl-5-propyloxazole	d-Dethiobiotin	-0.547253	0.0458518	negtive		Linoleoyl glycine	15(R)-Iloprost	0.718681	0.00517287	positive
																		2-Methyl-5-propyloxazole	Glutamine	-0.556044	0.0419772	negtive		Myristoleic acid	15(R)-Iloprost	0.538462	0.0499891	positive
																		2-Methyl-5-propyloxazole	alpha-CMBHC	0.740659	0.00352663	positive		3-Indolepropionic acid	15(R)-Iloprost	0.573626	0.0349735	positive
																		2-Methyl-5-propyloxazole	3-Phenylpropionic acid	0.828571	0.000397439	positive		Oleamide	16,16-dimethyl-PGA1	0.626374	0.0191759	positive
																		2-Methyl-5-propyloxazole	Falcarindiol	0.714286	0.00556165	positive		Linoleamide	16,16-dimethyl-PGA1	0.542857	0.047887	positive
																		2-Methyl-5-propyloxazole	6-[3]-ladderane-1-hexanol	0.679121	0.00953098	positive		16,16-dimethyl-PGA1	16,16-dimethyl-PGA1	1	0	positive
																		2-Methyl-5-propyloxazole	Quercetin Pentamethyl Ether	0.626374	0.0191759	positive		Eicosapentaenoic Acid	16,16-dimethyl-PGA1	0.520879	0.0590939	positive
																		2-Methyl-5-propyloxazole	Deoxycholate	0.595604	0.0275084	positive		3-Indolepropionic acid	16,16-dimethyl-PGA1	0.569231	0.0366345	positive
																		2-Methyl-5-propyloxazole	Ursodeoxycholic acid	0.657143	0.0129319	positive		19(R)-hydroxy PGF2alpha	19(R)-hydroxy PGF2alpha	1	0	positive
																		2-Methyl-5-propyloxazole	3b-Hydroxy-5-cholenoic acid	0.687912	0.00838258	positive		11beta-PGF2alpha	19(R)-hydroxy PGF2alpha	0.661538	0.012187	positive
																		2-Methyl-5-propyloxazole	Verazine	0.617582	0.0213254	positive		1,7-Dimethyluric acid	19(R)-hydroxy PGF2alpha	0.556044	0.0419772	positive
																		2-Methyl-5-propyloxazole	Cassaidine	0.569231	0.0366345	positive		O-butanoyl-carnitine	Prostaglandin H1	0.52967	0.0543996	positive
																		2-Methyl-5-propyloxazole	Methyl linoleate	0.648352	0.0145264	positive		Stearamide	Prostaglandin H1	0.731868	0.0041288	positive
																		2-Methyl-5-propyloxazole	Methyl oleate	0.626374	0.0191759	positive		15(R)-Iloprost	Prostaglandin H1	0.679121	0.00953098	positive
																		2-Methyl-5-propyloxazole	15-HETE-DA	0.652747	0.0137114	positive		Prostaglandin H1	Prostaglandin H1	1	0	positive
																		2-Methyl-5-propyloxazole	15-methyl palmitic acid	0.67033	0.0107964	positive		11beta-PGF2alpha	Prostaglandin H1	0.661538	0.012187	positive
																		2-Methyl-5-propyloxazole	3-Indolepropionic acid	0.573626	0.0349735	positive		5-HETrE	Prostaglandin H1	0.520879	0.0590939	positive
																		2-Methyl-5-propyloxazole	PE(14:0/0:0)	0.604396	0.0248902	positive		9-OxoODE	Prostaglandin H1	0.657143	0.0129319	positive
																		2-Methyl-5-propyloxazole	PE(13:0/0:0)	0.731868	0.0041288	positive		9R,10S-EpOME	Prostaglandin H1	0.696703	0.00734327	positive
																		2-Methyl-5-propyloxazole	PE(18:1(9Z)/0:0)	0.643956	0.0153782	positive		Punicic acid	Prostaglandin H1	0.736264	0.00381885	positive
																		2-Methyl-5-propyloxazole	Phosphatidylethanolamine lyso 17:0	0.665934	0.0114755	positive		Linoleoyl glycine	Prostaglandin H1	0.569231	0.0366345	positive
																		2-Methyl-5-propyloxazole	PE(18:2(9Z,12Z)/0:0)	0.538462	0.0499891	positive		Indole-3-carboxaldehyde	Prostaglandin H1	0.516484	0.0615507	positive
																		2-Hydroxypyridine	Cyclohexanecarboxylate	0.850549	0.000136252	positive		3-Indolepropionic acid	Prostaglandin H1	0.665934	0.0114755	positive
																		2-Hydroxypyridine	6-[3]-ladderane-1-hexanol	0.63956	0.0162679	positive		PGG2	PGG2	1	0	positive
																		2-Hydroxypyridine	15S-HEPE	0.56044	0.040135	positive		5-HETrE	PGG2	0.626374	0.0191759	positive
																		2-Hydroxypyridine	Oleamide	0.657143	0.0129319	positive		4-[3]-ladderane-butanoic acid	PGG2	0.806593	0.000809798	positive
																		2-Hydroxypyridine	Methyl linoleate	0.608791	0.0236549	positive		Elaidic Acid	PGG2	0.542857	0.047887	positive
																		2-Hydroxypyridine	Stearamide	0.635165	0.0171966	positive		Oleic acid	PGG2	0.556044	0.0419772	positive
																		2-Hydroxypyridine	Linoleamide	0.621978	0.0202287	positive		Isoxaben	PGG2	0.613187	0.022467	positive
																		2-Hydroxypyridine	cis-9-palmitoleic acid	0.714286	0.00556165	positive		Indole-3-carboxaldehyde	PGG2	0.718681	0.00517287	positive
																		2-Hydroxypyridine	Palmitoleoyl-EA	0.621978	0.0202287	positive		15-HETE-DA	11beta-PGF2alpha	0.56044	0.040135	positive
																		2-Hydroxypyridine	Dihydrosphingosine	0.582418	0.0318233	positive		Stearamide	11beta-PGF2alpha	0.547253	0.0458518	positive
																		2-Hydroxyethanesulfonate	Norleucine	-0.635165	0.0171966	negtive		N-oleoyl phenylalanine	11beta-PGF2alpha	0.516484	0.0615507	positive
																		2-Hydroxyethanesulfonate	d-Dethiobiotin	-0.78022	0.00157791	negtive		Capsaicin	11beta-PGF2alpha	0.652747	0.0137114	positive
																		2-Hydroxyethanesulfonate	Robustine	-0.56044	0.040135	negtive		15(R)-Iloprost	11beta-PGF2alpha	0.630769	0.0181656	positive
																		2-Hydroxyethanesulfonate	Serine	-0.573626	0.0349735	negtive		19(R)-hydroxy PGF2alpha	11beta-PGF2alpha	0.661538	0.012187	positive
																		2-Hydroxyethanesulfonate	Pterolactam	-0.578022	0.0333702	negtive		Prostaglandin H1	11beta-PGF2alpha	0.661538	0.012187	positive
																		2-Hydroxyethanesulfonate	6-[3]-ladderane-1-hexanol	0.591209	0.0288937	positive		11beta-PGF2alpha	11beta-PGF2alpha	1	0	positive
																		2-Hydroxyethanesulfonate	16,16-dimethyl-PGA1	0.595604	0.0275084	positive		16R-HETE	11beta-PGF2alpha	0.56044	0.040135	positive
																		2-Hydroxyethanesulfonate	3-Indolepropionic acid	0.573626	0.0349735	positive		5-HETrE	11beta-PGF2alpha	0.815385	0.000623627	positive
																		24-Epibrassinolide	Palmitoleoyl-EA	-0.6	0.0261743	negtive		4-[3]-ladderane-butanoic acid	11beta-PGF2alpha	0.534066	0.0521596	positive
																		24-Epibrassinolide	Cyclohexanecarboxylate	-0.626374	0.0191759	negtive		9-OxoODE	11beta-PGF2alpha	0.806593	0.000809798	positive
																		24-Epibrassinolide	Falcarindiol	-0.551648	0.0438823	negtive		cis-9,10-Epoxystearic acid	11beta-PGF2alpha	0.547253	0.0458518	positive
																		24-Epibrassinolide	15S-HEPE	-0.595604	0.0275084	negtive		9R,10S-EpOME	11beta-PGF2alpha	0.56044	0.040135	positive
																		24-Epibrassinolide	Deoxycholate	-0.556044	0.0419772	negtive		Elaidic Acid	11beta-PGF2alpha	0.551648	0.0438823	positive
																		24-Epibrassinolide	N1-Acetylspermidine	-0.687912	0.00838258	negtive		Punicic acid	11beta-PGF2alpha	0.810989	0.000712893	positive
																		24-Epibrassinolide	Oleamide	-0.578022	0.0333702	negtive		Linoleoyl glycine	11beta-PGF2alpha	0.534066	0.0521596	positive
																		24-Epibrassinolide	16,16-dimethyl-PGA1	-0.556044	0.0419772	negtive		Oleic acid	11beta-PGF2alpha	0.595604	0.0275084	positive
																		24-Epibrassinolide	Eicosapentaenoic Acid	-0.621978	0.0202287	negtive		Myristoleic acid	11beta-PGF2alpha	0.56044	0.040135	positive
																		24-Epibrassinolide	3-Indolepropionic acid	-0.547253	0.0458518	negtive		Indole-3-carboxaldehyde	11beta-PGF2alpha	0.626374	0.0191759	positive
																		24-Epibrassinolide	Serine	0.564835	0.0383546	positive		O-butanoyl-carnitine	2,3-dinor Thromboxane B1	0.564835	0.0383546	positive
																		1-Piperidinecarboxaldehyde	Cassaidine	-0.547253	0.0458518	negtive		Capsaicin	2,3-dinor Thromboxane B1	0.731868	0.0041288	positive
																		1-Piperidinecarboxaldehyde	16,16-dimethyl-PGA1	-0.564835	0.0383546	negtive		2,3-dinor Thromboxane B1	2,3-dinor Thromboxane B1	1	0	positive
																		1-Methylhistidine	Phenylalanine	-0.6	0.0261743	negtive		4-[3]-ladderane-butanoic acid	2,3-dinor Thromboxane B1	0.643956	0.0153782	positive
																		1-Methylhistidine	Leucine	-0.582418	0.0318233	negtive		cis-9,10-Epoxystearic acid	2,3-dinor Thromboxane B1	0.516484	0.0615507	positive
																		1-Methylhistidine	Norleucine	-0.674725	0.0101486	negtive		Elaidic Acid	2,3-dinor Thromboxane B1	0.608791	0.0236549	positive
																		1-Methylhistidine	d-Dethiobiotin	-0.687912	0.00838258	negtive		Oleic acid	2,3-dinor Thromboxane B1	0.591209	0.0288937	positive
																		1-Methylhistidine	Glutamine	-0.542857	0.047887	negtive		15-methyl palmitic acid	2,3-dinor Thromboxane B1	0.525275	0.0567106	positive
																		1-Methylhistidine	Methionine	-0.586813	0.0303316	negtive		O-butanoyl-carnitine	16R-HETE	0.67033	0.0107964	positive
																		1-Methylhistidine	16R-HETE	-0.613187	0.022467	negtive		4E-Decenyl acetate	16R-HETE	0.516484	0.0615507	positive
																		1-Methylhistidine	cis-9,10-Epoxystearic acid	-0.578022	0.0333702	negtive		Capsaicin	16R-HETE	0.586813	0.0303316	positive
																		1-Methylhistidine	3-methyl sulfolene	-0.687912	0.00838258	negtive		11beta-PGF2alpha	16R-HETE	0.56044	0.040135	positive
																		1-Methylhistidine	Stearidonic Acid ethyl ester	0.635165	0.0171966	positive		16R-HETE	16R-HETE	1	0	positive
																		1-Methylhistidine	Eicosapentaenoic Acid	0.551648	0.0438823	positive		5-HETrE	16R-HETE	0.648352	0.0145264	positive
																		1-Methylhistidine	Arachidonic Acid	0.564835	0.0383546	positive		9-OxoODE	16R-HETE	0.81978	0.000541569	positive
																		1-Methylguanosine	alpha-CMBHC	0.582418	0.0318233	positive		cis-9,10-Epoxystearic acid	16R-HETE	0.991209	0	positive
																		1-Methylguanosine	3-Phenylpropionic acid	0.723077	0.00480502	positive		9R,10S-EpOME	16R-HETE	0.815385	0.000623627	positive
																		1-Methylguanosine	Falcarindiol	0.613187	0.022467	positive		Elaidic Acid	16R-HETE	0.762637	0.00230609	positive
																		1-Methylguanosine	Quercetin Pentamethyl Ether	0.67033	0.0107964	positive		Punicic acid	16R-HETE	0.643956	0.0153782	positive
																		1-Methylguanosine	Methyl oleate	0.56044	0.040135	positive		Linoleoyl glycine	16R-HETE	0.771429	0.00191738	positive
																		1-Methylguanosine	15-HETE-DA	0.542857	0.047887	positive		Oleic acid	16R-HETE	0.802198	0.000914789	positive
																		1-Methylguanosine	16,16-dimethyl-PGA1	0.542857	0.047887	positive		Myristoleic acid	16R-HETE	0.617582	0.0213254	positive
																		1-Methylguanosine	Prostaglandin H1	0.613187	0.022467	positive		3-methyl sulfolene	16R-HETE	0.793407	0.0011509	positive
																		1-Methylguanosine	Eicosapentaenoic Acid	0.538462	0.0499891	positive		Indole-3-carboxaldehyde	16R-HETE	0.771429	0.00191738	positive
																		1-Methylguanosine	3-Indolepropionic acid	0.595604	0.0275084	positive		5-HETE	5-HETE	1	0	positive
																		1-Methylguanosine	PE(14:0/0:0)	0.578022	0.0333702	positive		17-Octadecynoic Acid	5-HETE	0.564835	0.0383546	positive
																		1-Methylguanosine	PE(13:0/0:0)	0.630769	0.0181656	positive		O-butanoyl-carnitine	5-HETrE	0.578022	0.0333702	positive
																		1-Deoxy-D-glucitol	Leucine	-0.582418	0.0318233	negtive		Stearamide	5-HETrE	0.582418	0.0318233	positive
																		1-Deoxy-D-glucitol	Norleucine	-0.630769	0.0181656	negtive		Capsaicin	5-HETrE	0.661538	0.012187	positive
																		1-Deoxy-D-glucitol	DL-Tryptophan	-0.591209	0.0288937	negtive		15(R)-Iloprost	5-HETrE	0.736264	0.00381885	positive
																		1-Deoxy-D-glucitol	d-Dethiobiotin	-0.727473	0.00445727	negtive		Prostaglandin H1	5-HETrE	0.520879	0.0590939	positive
																		1-Deoxy-D-glucitol	Robustine	-0.617582	0.0213254	negtive		PGG2	5-HETrE	0.626374	0.0191759	positive
																		1-Deoxy-D-glucitol	Anandamide (18:3, n-6)	-0.6	0.0261743	negtive		11beta-PGF2alpha	5-HETrE	0.815385	0.000623627	positive
																		1-Deoxy-D-glucitol	Glutamine	-0.701099	0.00686211	negtive		16R-HETE	5-HETrE	0.648352	0.0145264	positive
																		1-Deoxy-D-glucitol	Serine	-0.657143	0.0129319	negtive		5-HETrE	5-HETrE	1	0	positive
																		1-Deoxy-D-glucitol	Pterolactam	-0.595604	0.0275084	negtive		4-[3]-ladderane-butanoic acid	5-HETrE	0.648352	0.0145264	positive
																		1-Deoxy-D-glucitol	16R-HETE	-0.582418	0.0318233	negtive		9-OxoODE	5-HETrE	0.806593	0.000809798	positive
																		1-Deoxy-D-glucitol	cis-9,10-Epoxystearic acid	-0.573626	0.0349735	negtive		cis-9,10-Epoxystearic acid	5-HETrE	0.626374	0.0191759	positive
																		1-Deoxy-D-glucitol	1-Pyrroline	-0.578022	0.0333702	negtive		9R,10S-EpOME	5-HETrE	0.745055	0.0032514	positive
																		1-Deoxy-D-glucitol	Stearidonic Acid ethyl ester	0.573626	0.0349735	positive		Elaidic Acid	5-HETrE	0.591209	0.0288937	positive
																		1-Deoxy-D-glucitol	Cyclohexanecarboxylate	0.538462	0.0499891	positive		Punicic acid	5-HETrE	0.771429	0.00191738	positive
																		1-Deoxy-D-glucitol	Oleamide	0.582418	0.0318233	positive		Linoleoyl glycine	5-HETrE	0.705495	0.00640539	positive
																		1-Deoxy-D-glucitol	Linoleamide	0.542857	0.047887	positive		Oleic acid	5-HETrE	0.643956	0.0153782	positive
																		1-Deoxy-D-glucitol	16,16-dimethyl-PGA1	0.657143	0.0129319	positive		Myristoleic acid	5-HETrE	0.608791	0.0236549	positive
																		1-Deoxy-D-glucitol	Eicosapentaenoic Acid	0.613187	0.022467	positive		Indole-3-carboxaldehyde	5-HETrE	0.81978	0.000541569	positive
																		1-deoxy-1-(N6-lysino)-D-fructose	d-Dethiobiotin	-0.63956	0.0162679	negtive		Docosahexaenoic Acid ethyl ester	4-[3]-ladderane-butanoic acid	0.701099	0.00686211	positive
																		1-deoxy-1-(N6-lysino)-D-fructose	Glutamine	-0.705495	0.00640539	negtive		Methyl linoleate	4-[3]-ladderane-butanoic acid	0.52967	0.0543996	positive
																		1-deoxy-1-(N6-lysino)-D-fructose	PE(14:0/0:0)	0.573626	0.0349735	positive		15-HETE-DA	4-[3]-ladderane-butanoic acid	0.595604	0.0275084	positive
																		1-deoxy-1-(N6-lysino)-D-fructose	PE(13:0/0:0)	0.538462	0.0499891	positive		Capsaicin	4-[3]-ladderane-butanoic acid	0.758242	0.00252045	positive
																		1-deoxy-1-(N6-lysino)-D-fructose	Stearidonic Acid ethyl ester	0.6	0.0261743	positive		PGG2	4-[3]-ladderane-butanoic acid	0.806593	0.000809798	positive
																		1-deoxy-1-(N6-lysino)-D-fructose	alpha-CMBHC	0.564835	0.0383546	positive		11beta-PGF2alpha	4-[3]-ladderane-butanoic acid	0.534066	0.0521596	positive
																		1-deoxy-1-(N6-lysino)-D-fructose	3-Phenylpropionic acid	0.591209	0.0288937	positive		2,3-dinor Thromboxane B1	4-[3]-ladderane-butanoic acid	0.643956	0.0153782	positive
																		1-deoxy-1-(N6-lysino)-D-fructose	Falcarindiol	0.727473	0.00445727	positive		5-HETrE	4-[3]-ladderane-butanoic acid	0.648352	0.0145264	positive
																		1-deoxy-1-(N6-lysino)-D-fructose	6-[3]-ladderane-1-hexanol	0.604396	0.0248902	positive		4-[3]-ladderane-butanoic acid	4-[3]-ladderane-butanoic acid	1	0	positive
																		1-deoxy-1-(N6-lysino)-D-fructose	Quercetin Pentamethyl Ether	0.591209	0.0288937	positive		9-OxoODE	4-[3]-ladderane-butanoic acid	0.534066	0.0521596	positive
																		1-deoxy-1-(N6-lysino)-D-fructose	Deoxycholate	0.617582	0.0213254	positive		Elaidic Acid	4-[3]-ladderane-butanoic acid	0.630769	0.0181656	positive
																		1-deoxy-1-(N6-lysino)-D-fructose	Ursodeoxycholic acid	0.635165	0.0171966	positive		Punicic acid	4-[3]-ladderane-butanoic acid	0.56044	0.040135	positive
																		1-deoxy-1-(N6-lysino)-D-fructose	Docosahexaenoic Acid ethyl ester	0.604396	0.0248902	positive		Oleic acid	4-[3]-ladderane-butanoic acid	0.63956	0.0162679	positive
																		1-deoxy-1-(N6-lysino)-D-fructose	Methyl linoleate	0.679121	0.00953098	positive		15-methyl palmitic acid	4-[3]-ladderane-butanoic acid	0.661538	0.012187	positive
																		1-deoxy-1-(N6-lysino)-D-fructose	Methyl oleate	0.701099	0.00686211	positive		Isoxaben	4-[3]-ladderane-butanoic acid	0.70989	0.0059722	positive
																		1-deoxy-1-(N6-lysino)-D-fructose	15-HETE-DA	0.56044	0.040135	positive		Glycidyl oleate	4-[3]-ladderane-butanoic acid	0.701099	0.00686211	positive
																		1-deoxy-1-(N6-lysino)-D-fructose	Palmitoleamide	0.6	0.0261743	positive		Indole-3-carboxaldehyde	4-[3]-ladderane-butanoic acid	0.621978	0.0202287	positive
																		1-deoxy-1-(N6-lysino)-D-fructose	cis-9-palmitoleic acid	0.6	0.0261743	positive		O-butanoyl-carnitine	9-OxoODE	0.569231	0.0366345	positive
																		1-deoxy-1-(N6-lysino)-D-fructose	Eicosapentaenoic Acid	0.661538	0.012187	positive		4E-Decenyl acetate	9-OxoODE	0.52967	0.0543996	positive
																		16-Hydroxy hexadecanoic acid	D-Glucuronic acid	-0.547253	0.0458518	negtive		N-oleoyl phenylalanine	9-OxoODE	0.586813	0.0303316	positive
																		16-Hydroxy hexadecanoic acid	9(R)-HODE	0.617582	0.0213254	positive		Capsaicin	9-OxoODE	0.595604	0.0275084	positive
																		16-Hydroxy hexadecanoic acid	Leukotriene D4	0.542857	0.047887	positive		15(R)-Iloprost	9-OxoODE	0.512088	0.0640824	positive
																		13S-hydroxyoctadecadienoic acid	Methyl oleate	0.63956	0.0162679	positive		Prostaglandin H1	9-OxoODE	0.657143	0.0129319	positive
																		13-HODE	Dihydrosphingosine	-0.604396	0.0248902	negtive		11beta-PGF2alpha	9-OxoODE	0.806593	0.000809798	positive
																		13-HODE	Falcarindiol	-0.621978	0.0202287	negtive		16R-HETE	9-OxoODE	0.81978	0.000541569	positive
																		13-HODE	15S-HEPE	-0.630769	0.0181656	negtive		5-HETrE	9-OxoODE	0.806593	0.000809798	positive
																		13-HODE	Deoxycholate	-0.591209	0.0288937	negtive		4-[3]-ladderane-butanoic acid	9-OxoODE	0.534066	0.0521596	positive
																		13-HODE	Ursodeoxycholic acid	-0.578022	0.0333702	negtive		9-OxoODE	9-OxoODE	1	0	positive
																		13-HODE	N1-Acetylspermidine	-0.582418	0.0318233	negtive		cis-9,10-Epoxystearic acid	9-OxoODE	0.815385	0.000623627	positive
																		13-HODE	Oleamide	-0.569231	0.0366345	negtive		9R,10S-EpOME	9-OxoODE	0.784615	0.00142517	positive
																		13-HODE	Methyl linoleate	-0.595604	0.0275084	negtive		Elaidic Acid	9-OxoODE	0.727473	0.00445727	positive
																		13-HODE	Stearamide	-0.595604	0.0275084	negtive		Punicic acid	9-OxoODE	0.81978	0.000541569	positive
																		13-HODE	Eicosapentaenoic Acid	-0.604396	0.0248902	negtive		Linoleoyl glycine	9-OxoODE	0.652747	0.0137114	positive
																		13-HODE	Falcarindiol	0.621978	0.0202287	positive		Oleic acid	9-OxoODE	0.771429	0.00191738	positive
																		13-HODE	8(14)a-Homocalcitriol	0.542857	0.047887	positive		Myristoleic acid	9-OxoODE	0.643956	0.0153782	positive
																		13-HODE	Deoxycholate	0.67033	0.0107964	positive		1,7-Dimethyluric acid	9-OxoODE	0.542857	0.047887	positive
																		13-HODE	O-propanoyl-carnitine	0.608791	0.0236549	positive		Indole-3-carboxaldehyde	9-OxoODE	0.775824	0.00174179	positive
																		13-HODE	15-HETE-DA	0.551648	0.0438823	positive		9(R)-HODE	9(R)-HODE	1	0	positive
																		13-HODE	N-oleoyl phenylalanine	0.626374	0.0191759	positive		O-butanoyl-carnitine	cis-9,10-Epoxystearic acid	0.630769	0.0181656	positive
																		13-HODE	6-Caprolactam	0.692308	0.00784977	positive		4E-Decenyl acetate	cis-9,10-Epoxystearic acid	0.56044	0.040135	positive
																		13-HODE	3-Indolepropionic acid	0.556044	0.0419772	positive		Capsaicin	cis-9,10-Epoxystearic acid	0.621978	0.0202287	positive
																		13-Heptadecyn-1-ol	Palmitoleoyl-EA	-0.551648	0.0438823	negtive		11beta-PGF2alpha	cis-9,10-Epoxystearic acid	0.547253	0.0458518	positive
																		13-Heptadecyn-1-ol	Dihydrosphingosine	-0.569231	0.0366345	negtive		2,3-dinor Thromboxane B1	cis-9,10-Epoxystearic acid	0.516484	0.0615507	positive
																		13-Heptadecyn-1-ol	Cyclohexanecarboxylate	-0.564835	0.0383546	negtive		16R-HETE	cis-9,10-Epoxystearic acid	0.991209	0	positive
																		13-Heptadecyn-1-ol	Falcarindiol	-0.591209	0.0288937	negtive		5-HETrE	cis-9,10-Epoxystearic acid	0.626374	0.0191759	positive
																		13-Heptadecyn-1-ol	15S-HEPE	-0.56044	0.040135	negtive		9-OxoODE	cis-9,10-Epoxystearic acid	0.815385	0.000623627	positive
																		13-Heptadecyn-1-ol	Deoxycholate	-0.538462	0.0499891	negtive		cis-9,10-Epoxystearic acid	cis-9,10-Epoxystearic acid	1	0	positive
																		13-Heptadecyn-1-ol	Ursodeoxycholic acid	-0.538462	0.0499891	negtive		9R,10S-EpOME	cis-9,10-Epoxystearic acid	0.81978	0.000541569	positive
																		13-Heptadecyn-1-ol	N1-Acetylspermidine	-0.595604	0.0275084	negtive		Elaidic Acid	cis-9,10-Epoxystearic acid	0.802198	0.000914789	positive
																		13-Heptadecyn-1-ol	Oleamide	-0.56044	0.040135	negtive		Punicic acid	cis-9,10-Epoxystearic acid	0.661538	0.012187	positive
																		13-Heptadecyn-1-ol	Methyl oleate	-0.617582	0.0213254	negtive		Linoleoyl glycine	cis-9,10-Epoxystearic acid	0.727473	0.00445727	positive
																		13-Heptadecyn-1-ol	Stearamide	-0.591209	0.0288937	negtive		Oleic acid	cis-9,10-Epoxystearic acid	0.837363	0.000277387	positive
																		13-Heptadecyn-1-ol	Prostaglandin H1	-0.538462	0.0499891	negtive		Myristoleic acid	cis-9,10-Epoxystearic acid	0.648352	0.0145264	positive
																		13-Heptadecyn-1-ol	5-HETE	-0.578022	0.0333702	negtive		Isoxaben	cis-9,10-Epoxystearic acid	0.516484	0.0615507	positive
																		13-Heptadecyn-1-ol	Eicosapentaenoic Acid	-0.696703	0.00734327	negtive		3-methyl sulfolene	cis-9,10-Epoxystearic acid	0.815385	0.000623627	positive
																		12-Methyltridecanoic acid	Xanthophyll	-0.564835	0.0383546	negtive		Indole-3-carboxaldehyde	cis-9,10-Epoxystearic acid	0.762637	0.00230609	positive
																		12-Methyltridecanoic acid	Glycidyl oleate	-0.626374	0.0191759	negtive		O-butanoyl-carnitine	9R,10S-EpOME	0.740659	0.00352663	positive
																		12-Methyltridecanoic acid	3,4-Dimethoxycinnamic acid	0.736264	0.00381885	positive		4E-Decenyl acetate	9R,10S-EpOME	0.67033	0.0107964	positive
																		12-HETE	Phenylalanine	-0.547253	0.0458518	negtive		Stearamide	9R,10S-EpOME	0.665934	0.0114755	positive
																		12-HETE	DL-Tryptophan	-0.635165	0.0171966	negtive		Capsaicin	9R,10S-EpOME	0.665934	0.0114755	positive
																		12-HETE	d-Dethiobiotin	-0.556044	0.0419772	negtive		15(R)-Iloprost	9R,10S-EpOME	0.67033	0.0107964	positive
																		12-HETE	5,7,8,3',4'-Pentahydroxy-3,6-dimethoxyflavone	-0.868132	7.56921e-06	negtive		Prostaglandin H1	9R,10S-EpOME	0.696703	0.00734327	positive
																		12-HETE	Serine	-0.661538	0.012187	negtive		11beta-PGF2alpha	9R,10S-EpOME	0.56044	0.040135	positive
																		12-HETE	Pterolactam	-0.648352	0.0145264	negtive		16R-HETE	9R,10S-EpOME	0.815385	0.000623627	positive
																		12-HETE	1-Pyrroline	-0.643956	0.0153782	negtive		5-HETrE	9R,10S-EpOME	0.745055	0.0032514	positive
																		10-Hydroxycarbazepine	D-Glucuronic acid	-0.630769	0.0181656	negtive		9-OxoODE	9R,10S-EpOME	0.784615	0.00142517	positive
																		10-Hydroxycarbazepine	Helilupolone	0.564835	0.0383546	positive		cis-9,10-Epoxystearic acid	9R,10S-EpOME	0.81978	0.000541569	positive
																		10-Hydroxycarbazepine	9,10-DiHOME	0.617582	0.0213254	positive		9R,10S-EpOME	9R,10S-EpOME	1	0	positive
																		10-Hydroxycarbazepine	13-HpODE	0.538462	0.0499891	positive		Elaidic Acid	9R,10S-EpOME	0.657143	0.0129319	positive
																		10-Hydroxycarbazepine	Anandamide (18:3, n-6)	0.674725	0.0101486	positive		Punicic acid	9R,10S-EpOME	0.758242	0.00252045	positive
																		10-Hydroxycarbazepine	Methionine	0.542857	0.047887	positive		Linoleoyl glycine	9R,10S-EpOME	0.745055	0.0032514	positive
																		10-Hydroxycarbazepine	Prostaglandin H1	0.556044	0.0419772	positive		Oleic acid	9R,10S-EpOME	0.705495	0.00640539	positive
																		10-Hydroxycarbazepine	16R-HETE	0.749451	0.00299242	positive		Myristoleic acid	9R,10S-EpOME	0.784615	0.00142517	positive
																		10-Hydroxycarbazepine	9-OxoODE	0.569231	0.0366345	positive		3-methyl sulfolene	9R,10S-EpOME	0.661538	0.012187	positive
																		10-Hydroxycarbazepine	cis-9,10-Epoxystearic acid	0.740659	0.00352663	positive		Indole-3-carboxaldehyde	9R,10S-EpOME	0.70989	0.0059722	positive
																		10-Hydroxycarbazepine	9R,10S-EpOME	0.586813	0.0303316	positive		Methyl oleate	cis-9-palmitoleic acid	0.52967	0.0543996	positive
																		10-Hydroxycarbazepine	Adenine	0.608791	0.0236549	positive		Linoleamide	cis-9-palmitoleic acid	0.542857	0.047887	positive
																		1,3-Dimethyluracil	Phenylalanine	-0.538462	0.0499891	negtive		cis-9-palmitoleic acid	cis-9-palmitoleic acid	1	0	positive
																		1,3-Dimethyluracil	Leucine	-0.556044	0.0419772	negtive		Eicosapentaenoic Acid	cis-9-palmitoleic acid	0.525275	0.0567106	positive
																		1,3-Dimethyluracil	Norleucine	-0.665934	0.0114755	negtive		Urobilinogen	cis-9-palmitoleic acid	0.692308	0.00784977	positive
																		1,3-Dimethyluracil	DL-Tryptophan	-0.542857	0.047887	negtive		Methyl linoleate	Elaidic Acid	0.542857	0.047887	positive
																		1,3-Dimethyluracil	d-Dethiobiotin	-0.762637	0.00230609	negtive		Methyl oleate	Elaidic Acid	0.520879	0.0590939	positive
																		1,3-Dimethyluracil	Robustine	-0.648352	0.0145264	negtive		Capsaicin	Elaidic Acid	0.714286	0.00556165	positive
																		1,3-Dimethyluracil	Glutamine	-0.784615	0.00142517	negtive		PGG2	Elaidic Acid	0.542857	0.047887	positive
																		1,3-Dimethyluracil	Serine	-0.613187	0.022467	negtive		11beta-PGF2alpha	Elaidic Acid	0.551648	0.0438823	positive
																		1,3-Dimethyluracil	Pterolactam	-0.630769	0.0181656	negtive		2,3-dinor Thromboxane B1	Elaidic Acid	0.608791	0.0236549	positive
																		1,3-Dimethyluracil	1-Pyrroline	-0.578022	0.0333702	negtive		16R-HETE	Elaidic Acid	0.762637	0.00230609	positive
																		1,3-Dimethyluracil	Quercetin Pentamethyl Ether	0.608791	0.0236549	positive		5-HETrE	Elaidic Acid	0.591209	0.0288937	positive
																		1,3-Dimethyluracil	16,16-dimethyl-PGA1	0.70989	0.0059722	positive		4-[3]-ladderane-butanoic acid	Elaidic Acid	0.630769	0.0181656	positive
																		1,3-Dimethyluracil	3-Indolepropionic acid	0.551648	0.0438823	positive		9-OxoODE	Elaidic Acid	0.727473	0.00445727	positive
																		(R)-mandelic Acid	Phenylalanine	-0.538462	0.0499891	negtive		cis-9,10-Epoxystearic acid	Elaidic Acid	0.802198	0.000914789	positive
																		(R)-mandelic Acid	PE(18:1(9Z)/0:0)	0.551648	0.0438823	positive		9R,10S-EpOME	Elaidic Acid	0.657143	0.0129319	positive
																		(R)-mandelic Acid	alpha-CMBHC	0.630769	0.0181656	positive		Elaidic Acid	Elaidic Acid	1	0	positive
																		(R)-mandelic Acid	3-Phenylpropionic acid	0.551648	0.0438823	positive		Punicic acid	Elaidic Acid	0.63956	0.0162679	positive
																		(R)-mandelic Acid	Falcarindiol	0.6	0.0261743	positive		Linoleoyl glycine	Elaidic Acid	0.705495	0.00640539	positive
																		(R)-mandelic Acid	6-[3]-ladderane-1-hexanol	0.551648	0.0438823	positive		Oleic acid	Elaidic Acid	0.995604	0	positive
																		(R)-mandelic Acid	Quercetin Pentamethyl Ether	0.70989	0.0059722	positive		Myristoleic acid	Elaidic Acid	0.578022	0.0333702	positive
																		(R)-mandelic Acid	Methyl oleate	0.595604	0.0275084	positive		15-methyl palmitic acid	Elaidic Acid	0.652747	0.0137114	positive
																		(R)-mandelic Acid	Eicosapentaenoic Acid	0.573626	0.0349735	positive		Isoxaben	Elaidic Acid	0.635165	0.0171966	positive
																		(R)-3-Hydroxy-tetradecanoic acid	Jasmonic acid	-0.643956	0.0153782	negtive		3-methyl sulfolene	Elaidic Acid	0.696703	0.00734327	positive
																		(R)-3-Hydroxy-tetradecanoic acid	5-Methoxytryptophan	-0.613187	0.022467	negtive		Indole-3-carboxaldehyde	Elaidic Acid	0.753846	0.00274901	positive
																		(R)-3-Hydroxy-tetradecanoic acid	PGG2	-0.652747	0.0137114	negtive		N-oleoyl phenylalanine	17-Octadecynoic Acid	0.613187	0.022467	positive
																		(R)-3-Hydroxy-tetradecanoic acid	4-[3]-ladderane-butanoic acid	-0.665934	0.0114755	negtive		5-HETE	17-Octadecynoic Acid	0.564835	0.0383546	positive
																		(R)-3-Hydroxy-tetradecanoic acid	3,4-Dimethoxycinnamic acid	0.604396	0.0248902	positive		17-Octadecynoic Acid	17-Octadecynoic Acid	1	0	positive
																		(-)-Salsoline	PE(18:1(9Z)/0:0)	0.824176	0.000466305	positive		4E-Decenyl acetate	Punicic acid	0.613187	0.022467	positive
																		(-)-Salsoline	Phosphatidylethanolamine lyso 17:0	0.538462	0.0499891	positive		15-HETE-DA	Punicic acid	0.503297	0.0693754	positive
																		(-)-Salsoline	PE(18:2(9Z,12Z)/0:0)	0.731868	0.0041288	positive		Stearamide	Punicic acid	0.771429	0.00191738	positive
																		(-)-Salsoline	alpha-CMBHC	0.626374	0.0191759	positive		N-oleoyl phenylalanine	Punicic acid	0.542857	0.047887	positive
																		(-)-Salsoline	Helilupolone	0.604396	0.0248902	positive		Capsaicin	Punicic acid	0.736264	0.00381885	positive
																		(-)-Salsoline	9,10-DiHOME	0.604396	0.0248902	positive		15(R)-Iloprost	Punicic acid	0.608791	0.0236549	positive
																		(-)-Salsoline	9-HODE	0.626374	0.0191759	positive		Prostaglandin H1	Punicic acid	0.736264	0.00381885	positive
																		(-)-Salsoline	13-HpODE	0.630769	0.0181656	positive		11beta-PGF2alpha	Punicic acid	0.810989	0.000712893	positive
																		(-)-Salsoline	Prostaglandin H1	0.687912	0.00838258	positive		16R-HETE	Punicic acid	0.643956	0.0153782	positive
																		(-)-Salsoline	9-OxoODE	0.613187	0.022467	positive		5-HETrE	Punicic acid	0.771429	0.00191738	positive
																		(-)-Salsoline	9R,10S-EpOME	0.657143	0.0129319	positive		4-[3]-ladderane-butanoic acid	Punicic acid	0.56044	0.040135	positive
																		(-)-Salsoline	Adenosine	0.718681	0.00517287	positive		9-OxoODE	Punicic acid	0.81978	0.000541569	positive
																		(-)-Salsoline	Indole-3-carboxaldehyde	0.591209	0.0288937	positive		cis-9,10-Epoxystearic acid	Punicic acid	0.661538	0.012187	positive
																								9R,10S-EpOME	Punicic acid	0.758242	0.00252045	positive
																								Elaidic Acid	Punicic acid	0.63956	0.0162679	positive
																								Punicic acid	Punicic acid	1	0	positive
																								Linoleoyl glycine	Punicic acid	0.613187	0.022467	positive
																								Oleic acid	Punicic acid	0.687912	0.00838258	positive
																								Myristoleic acid	Punicic acid	0.762637	0.00230609	positive
																								Isoxaben	Punicic acid	0.621978	0.0202287	positive
																								1,7-Dimethyluric acid	Punicic acid	0.538462	0.0499891	positive
																								Indole-3-carboxaldehyde	Punicic acid	0.674725	0.0101486	positive
																								O-butanoyl-carnitine	Linoleoyl glycine	0.696703	0.00734327	positive
																								Stearamide	Linoleoyl glycine	0.591209	0.0288937	positive
																								Capsaicin	Linoleoyl glycine	0.556044	0.0419772	positive
																								15(R)-Iloprost	Linoleoyl glycine	0.718681	0.00517287	positive
																								Prostaglandin H1	Linoleoyl glycine	0.569231	0.0366345	positive
																								11beta-PGF2alpha	Linoleoyl glycine	0.534066	0.0521596	positive
																								16R-HETE	Linoleoyl glycine	0.771429	0.00191738	positive
																								5-HETrE	Linoleoyl glycine	0.705495	0.00640539	positive
																								9-OxoODE	Linoleoyl glycine	0.652747	0.0137114	positive
																								cis-9,10-Epoxystearic acid	Linoleoyl glycine	0.727473	0.00445727	positive
																								9R,10S-EpOME	Linoleoyl glycine	0.745055	0.0032514	positive
																								Elaidic Acid	Linoleoyl glycine	0.705495	0.00640539	positive
																								Punicic acid	Linoleoyl glycine	0.613187	0.022467	positive
																								Linoleoyl glycine	Linoleoyl glycine	1	0	positive
																								Oleic acid	Linoleoyl glycine	0.740659	0.00352663	positive
																								Myristoleic acid	Linoleoyl glycine	0.538462	0.0499891	positive
																								6-Caprolactam	Linoleoyl glycine	0.604396	0.0248902	positive
																								3-methyl sulfolene	Linoleoyl glycine	0.635165	0.0171966	positive
																								Indole-3-carboxaldehyde	Linoleoyl glycine	0.767033	0.00210528	positive
																								Oleamide	Eicosapentaenoic Acid	0.604396	0.0248902	positive
																								Methyl oleate	Eicosapentaenoic Acid	0.613187	0.022467	positive
																								15-HETE-DA	Eicosapentaenoic Acid	0.507692	0.0666902	positive
																								16,16-dimethyl-PGA1	Eicosapentaenoic Acid	0.520879	0.0590939	positive
																								cis-9-palmitoleic acid	Eicosapentaenoic Acid	0.525275	0.0567106	positive
																								Eicosapentaenoic Acid	Eicosapentaenoic Acid	1	0	positive
																								Arachidonic Acid	Eicosapentaenoic Acid	0.679121	0.00953098	positive
																								O-butanoyl-carnitine	Oleic acid	0.52967	0.0543996	positive
																								Capsaicin	Oleic acid	0.727473	0.00445727	positive
																								PGG2	Oleic acid	0.556044	0.0419772	positive
																								11beta-PGF2alpha	Oleic acid	0.595604	0.0275084	positive
																								2,3-dinor Thromboxane B1	Oleic acid	0.591209	0.0288937	positive
																								16R-HETE	Oleic acid	0.802198	0.000914789	positive
																								5-HETrE	Oleic acid	0.643956	0.0153782	positive
																								4-[3]-ladderane-butanoic acid	Oleic acid	0.63956	0.0162679	positive
																								9-OxoODE	Oleic acid	0.771429	0.00191738	positive
																								cis-9,10-Epoxystearic acid	Oleic acid	0.837363	0.000277387	positive
																								9R,10S-EpOME	Oleic acid	0.705495	0.00640539	positive
																								Elaidic Acid	Oleic acid	0.995604	0	positive
																								Punicic acid	Oleic acid	0.687912	0.00838258	positive
																								Linoleoyl glycine	Oleic acid	0.740659	0.00352663	positive
																								Oleic acid	Oleic acid	1	0	positive
																								Myristoleic acid	Oleic acid	0.604396	0.0248902	positive
																								15-methyl palmitic acid	Oleic acid	0.630769	0.0181656	positive
																								Isoxaben	Oleic acid	0.643956	0.0153782	positive
																								3-methyl sulfolene	Oleic acid	0.705495	0.00640539	positive
																								Indole-3-carboxaldehyde	Oleic acid	0.797802	0.00102833	positive
																								Eicosapentaenoic Acid	Arachidonic Acid	0.679121	0.00953098	positive
																								Arachidonic Acid	Arachidonic Acid	1	0	positive
																								O-butanoyl-carnitine	Myristoleic acid	0.507692	0.0666902	positive
																								4E-Decenyl acetate	Myristoleic acid	0.674725	0.0101486	positive
																								Stearamide	Myristoleic acid	0.582418	0.0318233	positive
																								Capsaicin	Myristoleic acid	0.749451	0.00299242	positive
																								15(R)-Iloprost	Myristoleic acid	0.538462	0.0499891	positive
																								11beta-PGF2alpha	Myristoleic acid	0.56044	0.040135	positive
																								16R-HETE	Myristoleic acid	0.617582	0.0213254	positive
																								5-HETrE	Myristoleic acid	0.608791	0.0236549	positive
																								9-OxoODE	Myristoleic acid	0.643956	0.0153782	positive
																								cis-9,10-Epoxystearic acid	Myristoleic acid	0.648352	0.0145264	positive
																								9R,10S-EpOME	Myristoleic acid	0.784615	0.00142517	positive
																								Elaidic Acid	Myristoleic acid	0.578022	0.0333702	positive
																								Punicic acid	Myristoleic acid	0.762637	0.00230609	positive
																								Linoleoyl glycine	Myristoleic acid	0.538462	0.0499891	positive
																								Oleic acid	Myristoleic acid	0.604396	0.0248902	positive
																								Myristoleic acid	Myristoleic acid	1	0	positive
																								3-methyl sulfolene	Myristoleic acid	0.582418	0.0318233	positive
																								Docosahexaenoic Acid ethyl ester	15-methyl palmitic acid	0.564835	0.0383546	positive
																								Methyl linoleate	15-methyl palmitic acid	0.89011	0	positive
																								Methyl oleate	15-methyl palmitic acid	0.525275	0.0567106	positive
																								Palmitoleamide	15-methyl palmitic acid	0.52967	0.0543996	positive
																								Capsaicin	15-methyl palmitic acid	0.542857	0.047887	positive
																								2,3-dinor Thromboxane B1	15-methyl palmitic acid	0.525275	0.0567106	positive
																								4-[3]-ladderane-butanoic acid	15-methyl palmitic acid	0.661538	0.012187	positive
																								Elaidic Acid	15-methyl palmitic acid	0.652747	0.0137114	positive
																								Oleic acid	15-methyl palmitic acid	0.630769	0.0181656	positive
																								15-methyl palmitic acid	15-methyl palmitic acid	1	0	positive
																								Adenosine	15-methyl palmitic acid	0.547253	0.0458518	positive
																								Glycidyl oleate	15-methyl palmitic acid	0.740659	0.00352663	positive
																								Docosahexaenoic Acid ethyl ester	Isoxaben	0.542857	0.047887	positive
																								Pterolactam	Isoxaben	0.6	0.0261743	positive
																								15-HETE-DA	Isoxaben	0.564835	0.0383546	positive
																								Capsaicin	Isoxaben	0.503297	0.0693754	positive
																								PGG2	Isoxaben	0.613187	0.022467	positive
																								4-[3]-ladderane-butanoic acid	Isoxaben	0.70989	0.0059722	positive
																								cis-9,10-Epoxystearic acid	Isoxaben	0.516484	0.0615507	positive
																								Elaidic Acid	Isoxaben	0.635165	0.0171966	positive
																								Punicic acid	Isoxaben	0.621978	0.0202287	positive
																								Oleic acid	Isoxaben	0.643956	0.0153782	positive
																								Isoxaben	Isoxaben	1	0	positive
																								Glycidyl oleate	Isoxaben	0.63956	0.0162679	positive
																								3-methyl sulfolene	Isoxaben	0.507692	0.0666902	positive
																								1-Pyrroline	Isoxaben	0.586813	0.0303316	positive
																								Indole-3-carboxaldehyde	Isoxaben	0.621978	0.0202287	positive
																								O-butanoyl-carnitine	6-Caprolactam	0.731868	0.0041288	positive
																								Stearamide	6-Caprolactam	0.595604	0.0275084	positive
																								N-oleoyl phenylalanine	6-Caprolactam	0.542857	0.047887	positive
																								Linoleoyl glycine	6-Caprolactam	0.604396	0.0248902	positive
																								6-Caprolactam	6-Caprolactam	1	0	positive
																								3-Indolepropionic acid	6-Caprolactam	0.507692	0.0666902	positive
																								Adenine	Adenine	1	0	positive
																								Adenosine	Adenine	0.507692	0.0666902	positive
																								15-methyl palmitic acid	Adenosine	0.547253	0.0458518	positive
																								Adenine	Adenosine	0.507692	0.0666902	positive
																								Adenosine	Adenosine	1	0	positive
																								Glycidyl oleate	Adenosine	0.6	0.0261743	positive
																								19(R)-hydroxy PGF2alpha	1,7-Dimethyluric acid	0.556044	0.0419772	positive
																								9-OxoODE	1,7-Dimethyluric acid	0.542857	0.047887	positive
																								Punicic acid	1,7-Dimethyluric acid	0.538462	0.0499891	positive
																								1,7-Dimethyluric acid	1,7-Dimethyluric acid	1	0	positive
																								Docosahexaenoic Acid ethyl ester	Glycidyl oleate	0.828571	0.000397439	positive
																								Methyl linoleate	Glycidyl oleate	0.648352	0.0145264	positive
																								4-[3]-ladderane-butanoic acid	Glycidyl oleate	0.701099	0.00686211	positive
																								15-methyl palmitic acid	Glycidyl oleate	0.740659	0.00352663	positive
																								Isoxaben	Glycidyl oleate	0.63956	0.0162679	positive
																								Adenosine	Glycidyl oleate	0.6	0.0261743	positive
																								Glycidyl oleate	Glycidyl oleate	1	0	positive
																								Pterolactam	3-methyl sulfolene	0.516484	0.0615507	positive
																								Capsaicin	3-methyl sulfolene	0.556044	0.0419772	positive
																								16R-HETE	3-methyl sulfolene	0.793407	0.0011509	positive
																								cis-9,10-Epoxystearic acid	3-methyl sulfolene	0.815385	0.000623627	positive
																								9R,10S-EpOME	3-methyl sulfolene	0.661538	0.012187	positive
																								Elaidic Acid	3-methyl sulfolene	0.696703	0.00734327	positive
																								Linoleoyl glycine	3-methyl sulfolene	0.635165	0.0171966	positive
																								Oleic acid	3-methyl sulfolene	0.705495	0.00640539	positive
																								Myristoleic acid	3-methyl sulfolene	0.582418	0.0318233	positive
																								Isoxaben	3-methyl sulfolene	0.507692	0.0666902	positive
																								3-methyl sulfolene	3-methyl sulfolene	1	0	positive
																								1-Pyrroline	3-methyl sulfolene	0.507692	0.0666902	positive
																								Indole-3-carboxaldehyde	3-methyl sulfolene	0.551648	0.0438823	positive
																								Linoleamide	Urobilinogen	0.578022	0.0333702	positive
																								cis-9-palmitoleic acid	Urobilinogen	0.692308	0.00784977	positive
																								Urobilinogen	Urobilinogen	1	0	positive
																								Pterolactam	1-Pyrroline	0.973626	0	positive
																								Isoxaben	1-Pyrroline	0.586813	0.0303316	positive
																								3-methyl sulfolene	1-Pyrroline	0.507692	0.0666902	positive
																								1-Pyrroline	1-Pyrroline	1	0	positive
																								Styrene oxide	Styrene oxide	1	0	positive
																								O-butanoyl-carnitine	Indole-3-carboxaldehyde	0.525275	0.0567106	positive
																								Capsaicin	Indole-3-carboxaldehyde	0.516484	0.0615507	positive
																								Prostaglandin H1	Indole-3-carboxaldehyde	0.516484	0.0615507	positive
																								PGG2	Indole-3-carboxaldehyde	0.718681	0.00517287	positive
																								11beta-PGF2alpha	Indole-3-carboxaldehyde	0.626374	0.0191759	positive
																								16R-HETE	Indole-3-carboxaldehyde	0.771429	0.00191738	positive
																								5-HETrE	Indole-3-carboxaldehyde	0.81978	0.000541569	positive
																								4-[3]-ladderane-butanoic acid	Indole-3-carboxaldehyde	0.621978	0.0202287	positive
																								9-OxoODE	Indole-3-carboxaldehyde	0.775824	0.00174179	positive
																								cis-9,10-Epoxystearic acid	Indole-3-carboxaldehyde	0.762637	0.00230609	positive
																								9R,10S-EpOME	Indole-3-carboxaldehyde	0.70989	0.0059722	positive
																								Elaidic Acid	Indole-3-carboxaldehyde	0.753846	0.00274901	positive
																								Punicic acid	Indole-3-carboxaldehyde	0.674725	0.0101486	positive
																								Linoleoyl glycine	Indole-3-carboxaldehyde	0.767033	0.00210528	positive
																								Oleic acid	Indole-3-carboxaldehyde	0.797802	0.00102833	positive
																								Isoxaben	Indole-3-carboxaldehyde	0.621978	0.0202287	positive
																								3-methyl sulfolene	Indole-3-carboxaldehyde	0.551648	0.0438823	positive
																								Indole-3-carboxaldehyde	Indole-3-carboxaldehyde	1	0	positive
																								O-butanoyl-carnitine	3-Indolepropionic acid	0.586813	0.0303316	positive
																								Oleamide	3-Indolepropionic acid	0.512088	0.0640824	positive
																								Stearamide	3-Indolepropionic acid	0.564835	0.0383546	positive
																								15(R)-Iloprost	3-Indolepropionic acid	0.573626	0.0349735	positive
																								16,16-dimethyl-PGA1	3-Indolepropionic acid	0.569231	0.0366345	positive
																								Prostaglandin H1	3-Indolepropionic acid	0.665934	0.0114755	positive
																								6-Caprolactam	3-Indolepropionic acid	0.507692	0.0666902	positive
																								3-Indolepropionic acid	3-Indolepropionic acid	1	0	positive
																								Jasmonic acid	O-butanoyl-carnitine	0.507692	0.0666902	positive
																								3-Phenylpropionic acid	O-butanoyl-carnitine	0.525275	0.0567106	positive
																								9-HODE	O-butanoyl-carnitine	0.679121	0.00953098	positive
																								13-HpODE	O-butanoyl-carnitine	0.652747	0.0137114	positive
																								Aspidofractine	O-butanoyl-carnitine	0.564835	0.0383546	positive
																								O-propanoyl-carnitine	O-butanoyl-carnitine	0.613187	0.022467	positive
																								Buprenorphine	O-butanoyl-carnitine	0.609461	0.0206781	positive
																								Anandamide (18:3, n-6)	O-butanoyl-carnitine	0.520879	0.0590939	positive
																								Cyclohexanecarboxylate	Oleamide	0.802198	0.000914789	positive
																								Falcarindiol	Oleamide	0.512088	0.0640824	positive
																								Quercetin Pentamethyl Ether	Oleamide	0.683516	0.00894266	positive
																								9-HODE	Oleamide	0.556044	0.0419772	positive
																								12,13-DiHOME	Oleamide	0.78022	0.00157791	positive
																								15S-HEPE	Oleamide	0.556044	0.0419772	positive
																								Deoxycholate	Oleamide	0.573626	0.0349735	positive
																								Ursodeoxycholic acid	Oleamide	0.538462	0.0499891	positive
																								N1-Acetylspermidine	Oleamide	0.679121	0.00953098	positive
																								Cassaidine	Oleamide	0.556044	0.0419772	positive
																								Tetradecanedioic acid	4E-Decenyl acetate	0.56044	0.040135	positive
																								d-Dethiobiotin	4E-Decenyl acetate	0.525275	0.0567106	positive
																								9-HODE	4E-Decenyl acetate	0.547253	0.0458518	positive
																								13-HpODE	4E-Decenyl acetate	0.701099	0.00686211	positive
																								DL-2-hydroxy stearic acid	4E-Decenyl acetate	0.67033	0.0107964	positive
																								Buprenorphine	4E-Decenyl acetate	0.530253	0.051113	positive
																								alpha-CMBHC	Docosahexaenoic Acid ethyl ester	0.661538	0.012187	positive
																								Bufalin	Docosahexaenoic Acid ethyl ester	0.551648	0.0438823	positive
																								Quercetin Pentamethyl Ether	Docosahexaenoic Acid ethyl ester	0.626374	0.0191759	positive
																								Ursodeoxycholic acid	Docosahexaenoic Acid ethyl ester	0.595604	0.0275084	positive
																								3b-Hydroxy-5-cholenoic acid	Docosahexaenoic Acid ethyl ester	0.538462	0.0499891	positive
																								Verazine	Docosahexaenoic Acid ethyl ester	0.52967	0.0543996	positive
																								alpha-CMBHC	Methyl linoleate	0.613187	0.022467	positive
																								Falcarindiol	Methyl linoleate	0.604396	0.0248902	positive
																								8(14)a-Homocalcitriol	Methyl linoleate	0.525275	0.0567106	positive
																								6-[3]-ladderane-1-hexanol	Methyl linoleate	0.898901	0	positive
																								Ursodeoxycholic acid	Methyl linoleate	0.551648	0.0438823	positive
																								O-propanoyl-carnitine	Methyl linoleate	0.503297	0.0693754	positive
																								3-Phenylpropionic acid	Methyl oleate	0.507692	0.0666902	positive
																								Falcarindiol	Methyl oleate	0.753846	0.00274901	positive
																								Deoxycholate	Methyl oleate	0.635165	0.0171966	positive
																								Ursodeoxycholic acid	Methyl oleate	0.569231	0.0366345	positive
																								Verazine	Methyl oleate	0.507692	0.0666902	positive
																								Urocanic acid	Pterolactam	0.591209	0.0288937	positive
																								d-Dethiobiotin	Pterolactam	0.586813	0.0303316	positive
																								Oxycodone	Pterolactam	0.608791	0.0236549	positive
																								5,7,8,3',4'-Pentahydroxy-3,6-dimethoxyflavone	Pterolactam	0.578022	0.0333702	positive
																								Maslinic Acid	Pterolactam	0.520879	0.0590939	positive
																								Robustine	Pterolactam	0.89011	0	positive
																								Aspidofractine	Pterolactam	0.551648	0.0438823	positive
																								Anandamide (18:3, n-6)	Pterolactam	0.573626	0.0349735	positive
																								Glutamine	Pterolactam	0.608791	0.0236549	positive
																								Methionine	Pterolactam	0.542857	0.047887	positive
																								Serine	Pterolactam	0.907692	0	positive
																								Stearidonic Acid ethyl ester	15-HETE-DA	0.520879	0.0590939	positive
																								alpha-CMBHC	15-HETE-DA	0.705495	0.00640539	positive
																								Cyclohexanecarboxylate	15-HETE-DA	0.516484	0.0615507	positive
																								Urocanic acid	15-HETE-DA	0.564835	0.0383546	positive
																								3-Phenylpropionic acid	15-HETE-DA	0.556044	0.0419772	positive
																								Falcarindiol	15-HETE-DA	0.881319	0	positive
																								8(14)a-Homocalcitriol	15-HETE-DA	0.767033	0.00210528	positive
																								Bufalin	15-HETE-DA	0.551648	0.0438823	positive
																								Quercetin Pentamethyl Ether	15-HETE-DA	0.595604	0.0275084	positive
																								9,10-DiHOME	15-HETE-DA	0.621978	0.0202287	positive
																								3-hydroxy-tetradecanoic acid	15-HETE-DA	0.63956	0.0162679	positive
																								Maslinic Acid	15-HETE-DA	0.525275	0.0567106	positive
																								Deoxycholate	15-HETE-DA	0.868132	7.56921e-06	positive
																								Ursodeoxycholic acid	15-HETE-DA	0.920879	0	positive
																								3b-Hydroxy-5-cholenoic acid	15-HETE-DA	0.679121	0.00953098	positive
																								O-propanoyl-carnitine	15-HETE-DA	0.674725	0.0101486	positive
																								Verazine	15-HETE-DA	0.564835	0.0383546	positive
																								Cassaidine	15-HETE-DA	0.837363	0.000277387	positive
																								Cassaine	15-HETE-DA	0.6	0.0261743	positive
																								Cyclohexanecarboxylate	Stearamide	0.512088	0.0640824	positive
																								Quercetin Pentamethyl Ether	Stearamide	0.692308	0.00784977	positive
																								9,10-DiHOME	Stearamide	0.547253	0.0458518	positive
																								9-HODE	Stearamide	0.907692	0	positive
																								12,13-DiHOME	Stearamide	0.679121	0.00953098	positive
																								13-HpODE	Stearamide	0.767033	0.00210528	positive
																								12(R)-HEPE	Stearamide	0.591209	0.0288937	positive
																								DL-2-hydroxy stearic acid	Stearamide	0.538462	0.0499891	positive
																								Ursodeoxycholic acid	Stearamide	0.578022	0.0333702	positive
																								O-propanoyl-carnitine	Stearamide	0.696703	0.00734327	positive
																								Buprenorphine	Stearamide	0.530253	0.051113	positive
																								N1-Acetylspermidine	Stearamide	0.542857	0.047887	positive
																								Cyclohexanecarboxylate	Linoleamide	0.775824	0.00174179	positive
																								Quercetin Pentamethyl Ether	Linoleamide	0.573626	0.0349735	positive
																								12,13-DiHOME	Linoleamide	0.727473	0.00445727	positive
																								12(R)-HEPE	Linoleamide	0.525275	0.0567106	positive
																								8(14)a-Homocalcitriol	N-oleoyl phenylalanine	0.556044	0.0419772	positive
																								O-propanoyl-carnitine	N-oleoyl phenylalanine	0.512088	0.0640824	positive
																								Verazine	N-oleoyl phenylalanine	0.512088	0.0640824	positive
																								Falcarindiol	Palmitoleamide	0.648352	0.0145264	positive
																								Deoxycholate	Palmitoleamide	0.586813	0.0303316	positive
																								Ursodeoxycholic acid	Palmitoleamide	0.538462	0.0499891	positive
																								Sebacic acid	Capsaicin	0.705495	0.00640539	positive
																								Urocanic acid	Capsaicin	0.652747	0.0137114	positive
																								Jasmonic acid	Capsaicin	0.665934	0.0114755	positive
																								3-Phenylpropionic acid	Capsaicin	0.525275	0.0567106	positive
																								24,25-epoxy-cholesterol	Capsaicin	0.626374	0.0191759	positive
																								8(14)a-Homocalcitriol	Capsaicin	0.621978	0.0202287	positive
																								9-HODE	Capsaicin	0.652747	0.0137114	positive
																								3-hydroxy-tetradecanoic acid	Capsaicin	0.578022	0.0333702	positive
																								13-HpODE	Capsaicin	0.665934	0.0114755	positive
																								DL-2-hydroxy stearic acid	Capsaicin	0.749451	0.00299242	positive
																								Ursodeoxycholic acid	Capsaicin	0.674725	0.0101486	positive
																								Aspidofractine	Capsaicin	0.793407	0.0011509	positive
																								O-propanoyl-carnitine	Capsaicin	0.771429	0.00191738	positive
																								Buprenorphine	Capsaicin	0.807481	0.000478724	positive
																								Anandamide (18:3, n-6)	Capsaicin	0.604396	0.0248902	positive
																								5-Methoxytryptophan	Capsaicin	0.643956	0.0153782	positive
																								Methionine	Capsaicin	0.687912	0.00838258	positive
																								Cyclohexanecarboxylate	15(R)-Iloprost	0.556044	0.0419772	positive
																								Quercetin Pentamethyl Ether	15(R)-Iloprost	0.520879	0.0590939	positive
																								9,10-DiHOME	15(R)-Iloprost	0.692308	0.00784977	positive
																								9-HODE	15(R)-Iloprost	0.806593	0.000809798	positive
																								12,13-DiHOME	15(R)-Iloprost	0.797802	0.00102833	positive
																								13-HpODE	15(R)-Iloprost	0.767033	0.00210528	positive
																								12(R)-HEPE	15(R)-Iloprost	0.538462	0.0499891	positive
																								DL-2-hydroxy stearic acid	15(R)-Iloprost	0.507692	0.0666902	positive
																								Ursodeoxycholic acid	15(R)-Iloprost	0.507692	0.0666902	positive
																								O-propanoyl-carnitine	15(R)-Iloprost	0.617582	0.0213254	positive
																								N1-Acetylspermidine	15(R)-Iloprost	0.547253	0.0458518	positive
																								Cassaidine	15(R)-Iloprost	0.556044	0.0419772	positive
																								Quercetin Pentamethyl Ether	16,16-dimethyl-PGA1	0.542857	0.047887	positive
																								N1-Acetylspermidine	16,16-dimethyl-PGA1	0.556044	0.0419772	positive
																								Cassaidine	16,16-dimethyl-PGA1	0.569231	0.0366345	positive
																								Cassaine	16,16-dimethyl-PGA1	0.573626	0.0349735	positive
																								Maslinic Acid	19(R)-hydroxy PGF2alpha	0.854945	9.82919e-05	positive
																								Aspidofractine	19(R)-hydroxy PGF2alpha	0.661538	0.012187	positive
																								Verazine	19(R)-hydroxy PGF2alpha	0.683516	0.00894266	positive
																								alpha-CMBHC	Prostaglandin H1	0.586813	0.0303316	positive
																								Urocanic acid	Prostaglandin H1	0.578022	0.0333702	positive
																								3-Phenylpropionic acid	Prostaglandin H1	0.551648	0.0438823	positive
																								24,25-epoxy-cholesterol	Prostaglandin H1	0.538462	0.0499891	positive
																								Quercetin Pentamethyl Ether	Prostaglandin H1	0.714286	0.00556165	positive
																								9,10-DiHOME	Prostaglandin H1	0.832967	0.000334588	positive
																								9-HODE	Prostaglandin H1	0.859341	6.43755e-05	positive
																								12,13-DiHOME	Prostaglandin H1	0.63956	0.0162679	positive
																								13-HpODE	Prostaglandin H1	0.797802	0.00102833	positive
																								Ursodeoxycholic acid	Prostaglandin H1	0.564835	0.0383546	positive
																								O-propanoyl-carnitine	Prostaglandin H1	0.63956	0.0162679	positive
																								Verazine	Prostaglandin H1	0.534066	0.0521596	positive
																								N1-Acetylspermidine	Prostaglandin H1	0.56044	0.040135	positive
																								Cassaidine	Prostaglandin H1	0.665934	0.0114755	positive
																								Cassaine	Prostaglandin H1	0.503297	0.0693754	positive
																								Sebacic acid	PGG2	0.595604	0.0275084	positive
																								Jasmonic acid	PGG2	0.687912	0.00838258	positive
																								8(14)a-Homocalcitriol	PGG2	0.547253	0.0458518	positive
																								Geranylgeraniol	PGG2	0.52967	0.0543996	positive
																								Bufalin	PGG2	0.573626	0.0349735	positive
																								3-hydroxy-tetradecanoic acid	PGG2	0.687912	0.00838258	positive
																								3b-Hydroxy-5-cholenoic acid	PGG2	0.648352	0.0145264	positive
																								Aspidofractine	PGG2	0.67033	0.0107964	positive
																								O-propanoyl-carnitine	PGG2	0.648352	0.0145264	positive
																								Buprenorphine	PGG2	0.528053	0.0522655	positive
																								5-Methoxytryptophan	PGG2	0.753846	0.00274901	positive
																								Sebacic acid	11beta-PGF2alpha	0.617582	0.0213254	positive
																								Urocanic acid	11beta-PGF2alpha	0.643956	0.0153782	positive
																								24,25-epoxy-cholesterol	11beta-PGF2alpha	0.503297	0.0693754	positive
																								8(14)a-Homocalcitriol	11beta-PGF2alpha	0.692308	0.00784977	positive
																								9,10-DiHOME	11beta-PGF2alpha	0.586813	0.0303316	positive
																								9-HODE	11beta-PGF2alpha	0.635165	0.0171966	positive
																								3-hydroxy-tetradecanoic acid	11beta-PGF2alpha	0.538462	0.0499891	positive
																								13-HpODE	11beta-PGF2alpha	0.626374	0.0191759	positive
																								DL-2-hydroxy stearic acid	11beta-PGF2alpha	0.617582	0.0213254	positive
																								Maslinic Acid	11beta-PGF2alpha	0.657143	0.0129319	positive
																								Ursodeoxycholic acid	11beta-PGF2alpha	0.67033	0.0107964	positive
																								Aspidofractine	11beta-PGF2alpha	0.687912	0.00838258	positive
																								O-propanoyl-carnitine	11beta-PGF2alpha	0.775824	0.00174179	positive
																								Verazine	11beta-PGF2alpha	0.648352	0.0145264	positive
																								Anandamide (18:3, n-6)	11beta-PGF2alpha	0.564835	0.0383546	positive
																								Cassaidine	11beta-PGF2alpha	0.731868	0.0041288	positive
																								Cassaine	11beta-PGF2alpha	0.542857	0.047887	positive
																								Sebacic acid	2,3-dinor Thromboxane B1	0.810989	0.000712893	positive
																								Jasmonic acid	2,3-dinor Thromboxane B1	0.762637	0.00230609	positive
																								3-Phenylpropionic acid	2,3-dinor Thromboxane B1	0.705495	0.00640539	positive
																								Aspidofractine	2,3-dinor Thromboxane B1	0.727473	0.00445727	positive
																								O-propanoyl-carnitine	2,3-dinor Thromboxane B1	0.520879	0.0590939	positive
																								Verazine	2,3-dinor Thromboxane B1	0.538462	0.0499891	positive
																								Buprenorphine	2,3-dinor Thromboxane B1	0.836084	0.000194793	positive
																								5-Methoxytryptophan	2,3-dinor Thromboxane B1	0.542857	0.047887	positive
																								Urocanic acid	16R-HETE	0.802198	0.000914789	positive
																								d-Dethiobiotin	16R-HETE	0.520879	0.0590939	positive
																								24,25-epoxy-cholesterol	16R-HETE	0.648352	0.0145264	positive
																								8(14)a-Homocalcitriol	16R-HETE	0.520879	0.0590939	positive
																								9,10-DiHOME	16R-HETE	0.569231	0.0366345	positive
																								9-HODE	16R-HETE	0.547253	0.0458518	positive
																								3-hydroxy-tetradecanoic acid	16R-HETE	0.67033	0.0107964	positive
																								13-HpODE	16R-HETE	0.70989	0.0059722	positive
																								DL-2-hydroxy stearic acid	16R-HETE	0.657143	0.0129319	positive
																								Aspidofractine	16R-HETE	0.63956	0.0162679	positive
																								O-propanoyl-carnitine	16R-HETE	0.665934	0.0114755	positive
																								Buprenorphine	16R-HETE	0.657866	0.0105465	positive
																								Anandamide (18:3, n-6)	16R-HETE	0.898901	0	positive
																								5-Methoxytryptophan	16R-HETE	0.582418	0.0318233	positive
																								Methionine	16R-HETE	0.815385	0.000623627	positive
																								Triacetate	5-HETE	0.784615	0.00142517	positive
																								15S-HEPE	5-HETE	0.626374	0.0191759	positive
																								N1-Acetylspermidine	5-HETE	0.569231	0.0366345	positive
																								Urocanic acid	5-HETrE	0.635165	0.0171966	positive
																								8(14)a-Homocalcitriol	5-HETrE	0.582418	0.0318233	positive
																								Geranylgeraniol	5-HETrE	0.674725	0.0101486	positive
																								9,10-DiHOME	5-HETrE	0.538462	0.0499891	positive
																								9-HODE	5-HETrE	0.67033	0.0107964	positive
																								3-hydroxy-tetradecanoic acid	5-HETrE	0.661538	0.012187	positive
																								12,13-DiHOME	5-HETrE	0.564835	0.0383546	positive
																								13-HpODE	5-HETrE	0.718681	0.00517287	positive
																								DL-2-hydroxy stearic acid	5-HETrE	0.657143	0.0129319	positive
																								Aspidofractine	5-HETrE	0.643956	0.0153782	positive
																								O-propanoyl-carnitine	5-HETrE	0.81978	0.000541569	positive
																								Anandamide (18:3, n-6)	5-HETrE	0.683516	0.00894266	positive
																								5-Methoxytryptophan	5-HETrE	0.547253	0.0458518	positive
																								Methionine	5-HETrE	0.503297	0.0693754	positive
																								alpha-CMBHC	4-[3]-ladderane-butanoic acid	0.714286	0.00556165	positive
																								Sebacic acid	4-[3]-ladderane-butanoic acid	0.70989	0.0059722	positive
																								Urocanic acid	4-[3]-ladderane-butanoic acid	0.595604	0.0275084	positive
																								Jasmonic acid	4-[3]-ladderane-butanoic acid	0.815385	0.000623627	positive
																								24,25-epoxy-cholesterol	4-[3]-ladderane-butanoic acid	0.556044	0.0419772	positive
																								8(14)a-Homocalcitriol	4-[3]-ladderane-butanoic acid	0.657143	0.0129319	positive
																								3-hydroxy-tetradecanoic acid	4-[3]-ladderane-butanoic acid	0.81978	0.000541569	positive
																								Maslinic Acid	4-[3]-ladderane-butanoic acid	0.525275	0.0567106	positive
																								Ursodeoxycholic acid	4-[3]-ladderane-butanoic acid	0.687912	0.00838258	positive
																								3b-Hydroxy-5-cholenoic acid	4-[3]-ladderane-butanoic acid	0.701099	0.00686211	positive
																								Aspidofractine	4-[3]-ladderane-butanoic acid	0.714286	0.00556165	positive
																								O-propanoyl-carnitine	4-[3]-ladderane-butanoic acid	0.767033	0.00210528	positive
																								Verazine	4-[3]-ladderane-butanoic acid	0.573626	0.0349735	positive
																								Buprenorphine	4-[3]-ladderane-butanoic acid	0.723873	0.00342232	positive
																								5-Methoxytryptophan	4-[3]-ladderane-butanoic acid	0.797802	0.00102833	positive
																								Methionine	4-[3]-ladderane-butanoic acid	0.635165	0.0171966	positive
																								Urocanic acid	9-OxoODE	0.67033	0.0107964	positive
																								24,25-epoxy-cholesterol	9-OxoODE	0.582418	0.0318233	positive
																								8(14)a-Homocalcitriol	9-OxoODE	0.617582	0.0213254	positive
																								9,10-DiHOME	9-OxoODE	0.608791	0.0236549	positive
																								9-HODE	9-OxoODE	0.617582	0.0213254	positive
																								3-hydroxy-tetradecanoic acid	9-OxoODE	0.643956	0.0153782	positive
																								13-HpODE	9-OxoODE	0.718681	0.00517287	positive
																								DL-2-hydroxy stearic acid	9-OxoODE	0.701099	0.00686211	positive
																								Aspidofractine	9-OxoODE	0.626374	0.0191759	positive
																								O-propanoyl-carnitine	9-OxoODE	0.802198	0.000914789	positive
																								Verazine	9-OxoODE	0.635165	0.0171966	positive
																								Buprenorphine	9-OxoODE	0.554456	0.0396244	positive
																								Anandamide (18:3, n-6)	9-OxoODE	0.793407	0.0011509	positive
																								Cassaidine	9-OxoODE	0.507692	0.0666902	positive
																								Methionine	9-OxoODE	0.512088	0.0640824	positive
																								Urocanic acid	cis-9,10-Epoxystearic acid	0.824176	0.000466305	positive
																								d-Dethiobiotin	cis-9,10-Epoxystearic acid	0.538462	0.0499891	positive
																								24,25-epoxy-cholesterol	cis-9,10-Epoxystearic acid	0.701099	0.00686211	positive
																								8(14)a-Homocalcitriol	cis-9,10-Epoxystearic acid	0.52967	0.0543996	positive
																								9,10-DiHOME	cis-9,10-Epoxystearic acid	0.569231	0.0366345	positive
																								9-HODE	cis-9,10-Epoxystearic acid	0.534066	0.0521596	positive
																								3-hydroxy-tetradecanoic acid	cis-9,10-Epoxystearic acid	0.705495	0.00640539	positive
																								13-HpODE	cis-9,10-Epoxystearic acid	0.714286	0.00556165	positive
																								DL-2-hydroxy stearic acid	cis-9,10-Epoxystearic acid	0.692308	0.00784977	positive
																								Aspidofractine	cis-9,10-Epoxystearic acid	0.67033	0.0107964	positive
																								O-propanoyl-carnitine	cis-9,10-Epoxystearic acid	0.665934	0.0114755	positive
																								Buprenorphine	cis-9,10-Epoxystearic acid	0.719472	0.00372333	positive
																								Anandamide (18:3, n-6)	cis-9,10-Epoxystearic acid	0.916484	0	positive
																								5-Methoxytryptophan	cis-9,10-Epoxystearic acid	0.582418	0.0318233	positive
																								Methionine	cis-9,10-Epoxystearic acid	0.850549	0.000136252	positive
																								Urocanic acid	9R,10S-EpOME	0.683516	0.00894266	positive
																								d-Dethiobiotin	9R,10S-EpOME	0.512088	0.0640824	positive
																								24,25-epoxy-cholesterol	9R,10S-EpOME	0.608791	0.0236549	positive
																								9,10-DiHOME	9R,10S-EpOME	0.652747	0.0137114	positive
																								9-HODE	9R,10S-EpOME	0.806593	0.000809798	positive
																								3-hydroxy-tetradecanoic acid	9R,10S-EpOME	0.542857	0.047887	positive
																								12,13-DiHOME	9R,10S-EpOME	0.63956	0.0162679	positive
																								13-HpODE	9R,10S-EpOME	0.942857	0	positive
																								DL-2-hydroxy stearic acid	9R,10S-EpOME	0.797802	0.00102833	positive
																								Aspidofractine	9R,10S-EpOME	0.507692	0.0666902	positive
																								O-propanoyl-carnitine	9R,10S-EpOME	0.652747	0.0137114	positive
																								Buprenorphine	9R,10S-EpOME	0.59406	0.0250837	positive
																								Anandamide (18:3, n-6)	9R,10S-EpOME	0.815385	0.000623627	positive
																								Methionine	9R,10S-EpOME	0.652747	0.0137114	positive
																								alpha-CMBHC	cis-9-palmitoleic acid	0.520879	0.0590939	positive
																								Cyclohexanecarboxylate	cis-9-palmitoleic acid	0.753846	0.00274901	positive
																								Quercetin Pentamethyl Ether	cis-9-palmitoleic acid	0.52967	0.0543996	positive
																								alpha-CMBHC	Elaidic Acid	0.569231	0.0366345	positive
																								Urocanic acid	Elaidic Acid	0.824176	0.000466305	positive
																								24,25-epoxy-cholesterol	Elaidic Acid	0.810989	0.000712893	positive
																								8(14)a-Homocalcitriol	Elaidic Acid	0.762637	0.00230609	positive
																								9,10-DiHOME	Elaidic Acid	0.556044	0.0419772	positive
																								3-hydroxy-tetradecanoic acid	Elaidic Acid	0.740659	0.00352663	positive
																								13-HpODE	Elaidic Acid	0.595604	0.0275084	positive
																								DL-2-hydroxy stearic acid	Elaidic Acid	0.648352	0.0145264	positive
																								Ursodeoxycholic acid	Elaidic Acid	0.507692	0.0666902	positive
																								Robustine	Elaidic Acid	0.551648	0.0438823	positive
																								Aspidofractine	Elaidic Acid	0.793407	0.0011509	positive
																								O-propanoyl-carnitine	Elaidic Acid	0.815385	0.000623627	positive
																								Buprenorphine	Elaidic Acid	0.765677	0.00141163	positive
																								Anandamide (18:3, n-6)	Elaidic Acid	0.740659	0.00352663	positive
																								Methionine	Elaidic Acid	0.767033	0.00210528	positive
																								12(R)-HEPE	17-Octadecynoic Acid	0.507692	0.0666902	positive
																								2-(5,8-Tetradecadienyl)cyclobutanone	17-Octadecynoic Acid	0.564835	0.0383546	positive
																								Verazine	17-Octadecynoic Acid	0.648352	0.0145264	positive
																								alpha-CMBHC	Punicic acid	0.503297	0.0693754	positive
																								Tetradecanedioic acid	Punicic acid	0.578022	0.0333702	positive
																								Urocanic acid	Punicic acid	0.661538	0.012187	positive
																								24,25-epoxy-cholesterol	Punicic acid	0.556044	0.0419772	positive
																								8(14)a-Homocalcitriol	Punicic acid	0.621978	0.0202287	positive
																								Quercetin Pentamethyl Ether	Punicic acid	0.534066	0.0521596	positive
																								9,10-DiHOME	Punicic acid	0.652747	0.0137114	positive
																								9-HODE	Punicic acid	0.824176	0.000466305	positive
																								3-hydroxy-tetradecanoic acid	Punicic acid	0.591209	0.0288937	positive
																								12,13-DiHOME	Punicic acid	0.52967	0.0543996	positive
																								13-HpODE	Punicic acid	0.81978	0.000541569	positive
																								DL-2-hydroxy stearic acid	Punicic acid	0.775824	0.00174179	positive
																								Ursodeoxycholic acid	Punicic acid	0.617582	0.0213254	positive
																								Aspidofractine	Punicic acid	0.63956	0.0162679	positive
																								O-propanoyl-carnitine	Punicic acid	0.784615	0.00142517	positive
																								Verazine	Punicic acid	0.67033	0.0107964	positive
																								Buprenorphine	Punicic acid	0.547855	0.0425476	positive
																								Anandamide (18:3, n-6)	Punicic acid	0.753846	0.00274901	positive
																								Cassaidine	Punicic acid	0.547253	0.0458518	positive
																								Urocanic acid	Linoleoyl glycine	0.687912	0.00838258	positive
																								24,25-epoxy-cholesterol	Linoleoyl glycine	0.551648	0.0438823	positive
																								8(14)a-Homocalcitriol	Linoleoyl glycine	0.595604	0.0275084	positive
																								9,10-DiHOME	Linoleoyl glycine	0.692308	0.00784977	positive
																								9-HODE	Linoleoyl glycine	0.705495	0.00640539	positive
																								13-HpODE	Linoleoyl glycine	0.731868	0.0041288	positive
																								DL-2-hydroxy stearic acid	Linoleoyl glycine	0.525275	0.0567106	positive
																								Aspidofractine	Linoleoyl glycine	0.520879	0.0590939	positive
																								O-propanoyl-carnitine	Linoleoyl glycine	0.767033	0.00210528	positive
																								Anandamide (18:3, n-6)	Linoleoyl glycine	0.70989	0.0059722	positive
																								Methionine	Linoleoyl glycine	0.63956	0.0162679	positive
																								Stearidonic Acid ethyl ester	Eicosapentaenoic Acid	0.789011	0.00128301	positive
																								Triacetate	Eicosapentaenoic Acid	0.507692	0.0666902	positive
																								Cyclohexanecarboxylate	Eicosapentaenoic Acid	0.582418	0.0318233	positive
																								Falcarindiol	Eicosapentaenoic Acid	0.70989	0.0059722	positive
																								15S-HEPE	Eicosapentaenoic Acid	0.604396	0.0248902	positive
																								Deoxycholate	Eicosapentaenoic Acid	0.692308	0.00784977	positive
																								N1-Acetylspermidine	Eicosapentaenoic Acid	0.613187	0.022467	positive
																								alpha-CMBHC	Oleic acid	0.573626	0.0349735	positive
																								Urocanic acid	Oleic acid	0.846154	0.000178547	positive
																								24,25-epoxy-cholesterol	Oleic acid	0.828571	0.000397439	positive
																								8(14)a-Homocalcitriol	Oleic acid	0.758242	0.00252045	positive
																								9,10-DiHOME	Oleic acid	0.591209	0.0288937	positive
																								9-HODE	Oleic acid	0.516484	0.0615507	positive
																								3-hydroxy-tetradecanoic acid	Oleic acid	0.753846	0.00274901	positive
																								13-HpODE	Oleic acid	0.648352	0.0145264	positive
																								DL-2-hydroxy stearic acid	Oleic acid	0.67033	0.0107964	positive
																								Ursodeoxycholic acid	Oleic acid	0.503297	0.0693754	positive
																								Robustine	Oleic acid	0.534066	0.0521596	positive
																								Aspidofractine	Oleic acid	0.806593	0.000809798	positive
																								O-propanoyl-carnitine	Oleic acid	0.841758	0.000225486	positive
																								Buprenorphine	Oleic acid	0.770077	0.00127298	positive
																								Anandamide (18:3, n-6)	Oleic acid	0.784615	0.00142517	positive
																								5-Methoxytryptophan	Oleic acid	0.503297	0.0693754	positive
																								Methionine	Oleic acid	0.78022	0.00157791	positive
																								Stearidonic Acid ethyl ester	Arachidonic Acid	0.951648	0	positive
																								6-[3]-ladderane-1-hexanol	Arachidonic Acid	0.6	0.0261743	positive
																								15S-HEPE	Arachidonic Acid	0.503297	0.0693754	positive
																								Tetradecanedioic acid	Myristoleic acid	0.512088	0.0640824	positive
																								Urocanic acid	Myristoleic acid	0.503297	0.0693754	positive
																								d-Dethiobiotin	Myristoleic acid	0.595604	0.0275084	positive
																								9,10-DiHOME	Myristoleic acid	0.512088	0.0640824	positive
																								9-HODE	Myristoleic acid	0.595604	0.0275084	positive
																								13-HpODE	Myristoleic acid	0.740659	0.00352663	positive
																								12(R)-HEPE	Myristoleic acid	0.507692	0.0666902	positive
																								DL-2-hydroxy stearic acid	Myristoleic acid	0.978022	0	positive
																								O-propanoyl-carnitine	Myristoleic acid	0.507692	0.0666902	positive
																								Anandamide (18:3, n-6)	Myristoleic acid	0.745055	0.0032514	positive
																								Methionine	Myristoleic acid	0.595604	0.0275084	positive
																								alpha-CMBHC	15-methyl palmitic acid	0.643956	0.0153782	positive
																								Jasmonic acid	15-methyl palmitic acid	0.569231	0.0366345	positive
																								3-Phenylpropionic acid	15-methyl palmitic acid	0.507692	0.0666902	positive
																								24,25-epoxy-cholesterol	15-methyl palmitic acid	0.643956	0.0153782	positive
																								8(14)a-Homocalcitriol	15-methyl palmitic acid	0.595604	0.0275084	positive
																								6-[3]-ladderane-1-hexanol	15-methyl palmitic acid	0.815385	0.000623627	positive
																								Aspidofractine	15-methyl palmitic acid	0.534066	0.0521596	positive
																								O-propanoyl-carnitine	15-methyl palmitic acid	0.683516	0.00894266	positive
																								Buprenorphine	15-methyl palmitic acid	0.649065	0.0120183	positive
																								alpha-CMBHC	Isoxaben	0.701099	0.00686211	positive
																								Urocanic acid	Isoxaben	0.753846	0.00274901	positive
																								24,25-epoxy-cholesterol	Isoxaben	0.591209	0.0288937	positive
																								8(14)a-Homocalcitriol	Isoxaben	0.586813	0.0303316	positive
																								3-hydroxy-tetradecanoic acid	Isoxaben	0.854945	9.82919e-05	positive
																								Maslinic Acid	Isoxaben	0.648352	0.0145264	positive
																								Ursodeoxycholic acid	Isoxaben	0.6	0.0261743	positive
																								3b-Hydroxy-5-cholenoic acid	Isoxaben	0.6	0.0261743	positive
																								Robustine	Isoxaben	0.569231	0.0366345	positive
																								Aspidofractine	Isoxaben	0.626374	0.0191759	positive
																								O-propanoyl-carnitine	Isoxaben	0.573626	0.0349735	positive
																								Verazine	Isoxaben	0.63956	0.0162679	positive
																								Buprenorphine	Isoxaben	0.556656	0.0386836	positive
																								Anandamide (18:3, n-6)	Isoxaben	0.613187	0.022467	positive
																								Methionine	Isoxaben	0.604396	0.0248902	positive
																								Serine	Isoxaben	0.578022	0.0333702	positive
																								Oxycodone	Adenine	0.635165	0.0171966	positive
																								5-Methoxytryptophan	Adenine	0.67033	0.0107964	positive
																								Methionine	Adenine	0.564835	0.0383546	positive
																								alpha-CMBHC	Adenosine	0.661538	0.012187	positive
																								Bufalin	Adenosine	0.507692	0.0666902	positive
																								6-[3]-ladderane-1-hexanol	Adenosine	0.52967	0.0543996	positive
																								9,10-DiHOME	Adenosine	0.652747	0.0137114	positive
																								3b-Hydroxy-5-cholenoic acid	Adenosine	0.613187	0.022467	positive
																								O-propanoyl-carnitine	Adenosine	0.556044	0.0419772	positive
																								Cassaidine	Adenosine	0.507692	0.0666902	positive
																								Tetradecanedioic acid	1,7-Dimethyluric acid	0.512088	0.0640824	positive
																								d-Dethiobiotin	1,7-Dimethyluric acid	0.635165	0.0171966	positive
																								Maslinic Acid	1,7-Dimethyluric acid	0.591209	0.0288937	positive
																								Verazine	1,7-Dimethyluric acid	0.516484	0.0615507	positive
																								Anandamide (18:3, n-6)	1,7-Dimethyluric acid	0.582418	0.0318233	positive
																								alpha-CMBHC	Glycidyl oleate	0.687912	0.00838258	positive
																								24,25-epoxy-cholesterol	Glycidyl oleate	0.63956	0.0162679	positive
																								8(14)a-Homocalcitriol	Glycidyl oleate	0.534066	0.0521596	positive
																								9,10-DiHOME	Glycidyl oleate	0.507692	0.0666902	positive
																								3-hydroxy-tetradecanoic acid	Glycidyl oleate	0.547253	0.0458518	positive
																								Ursodeoxycholic acid	Glycidyl oleate	0.591209	0.0288937	positive
																								3b-Hydroxy-5-cholenoic acid	Glycidyl oleate	0.52967	0.0543996	positive
																								Aspidofractine	Glycidyl oleate	0.520879	0.0590939	positive
																								O-propanoyl-carnitine	Glycidyl oleate	0.573626	0.0349735	positive
																								Verazine	Glycidyl oleate	0.551648	0.0438823	positive
																								Urocanic acid	3-methyl sulfolene	0.736264	0.00381885	positive
																								d-Dethiobiotin	3-methyl sulfolene	0.516484	0.0615507	positive
																								24,25-epoxy-cholesterol	3-methyl sulfolene	0.534066	0.0521596	positive
																								3-hydroxy-tetradecanoic acid	3-methyl sulfolene	0.718681	0.00517287	positive
																								13-HpODE	3-methyl sulfolene	0.586813	0.0303316	positive
																								DL-2-hydroxy stearic acid	3-methyl sulfolene	0.621978	0.0202287	positive
																								Robustine	3-methyl sulfolene	0.547253	0.0458518	positive
																								Buprenorphine	3-methyl sulfolene	0.567657	0.0342247	positive
																								Anandamide (18:3, n-6)	3-methyl sulfolene	0.70989	0.0059722	positive
																								5-Methoxytryptophan	3-methyl sulfolene	0.569231	0.0366345	positive
																								Methionine	3-methyl sulfolene	0.947253	0	positive
																								Cyclohexanecarboxylate	Urobilinogen	0.569231	0.0366345	positive
																								Urocanic acid	1-Pyrroline	0.608791	0.0236549	positive
																								d-Dethiobiotin	1-Pyrroline	0.617582	0.0213254	positive
																								Oxycodone	1-Pyrroline	0.657143	0.0129319	positive
																								5,7,8,3',4'-Pentahydroxy-3,6-dimethoxyflavone	1-Pyrroline	0.608791	0.0236549	positive
																								Robustine	1-Pyrroline	0.837363	0.000277387	positive
																								Aspidofractine	1-Pyrroline	0.547253	0.0458518	positive
																								Anandamide (18:3, n-6)	1-Pyrroline	0.613187	0.022467	positive
																								Glutamine	1-Pyrroline	0.617582	0.0213254	positive
																								Methionine	1-Pyrroline	0.551648	0.0438823	positive
																								Serine	1-Pyrroline	0.951648	0	positive
																								Triacetate	Styrene oxide	0.608791	0.0236549	positive
																								15S-HEPE	Styrene oxide	0.701099	0.00686211	positive
																								alpha-CMBHC	Indole-3-carboxaldehyde	0.608791	0.0236549	positive
																								Urocanic acid	Indole-3-carboxaldehyde	0.793407	0.0011509	positive
																								24,25-epoxy-cholesterol	Indole-3-carboxaldehyde	0.731868	0.0041288	positive
																								8(14)a-Homocalcitriol	Indole-3-carboxaldehyde	0.556044	0.0419772	positive
																								Ricinoleic Acid methyl ester	Indole-3-carboxaldehyde	0.507692	0.0666902	positive
[truncated: 1,249 more rows]
